# Supplementary material for: Differences between microhabitat and broad-scale patterns of niche evolution in terrestrial salamanders
Source: Sci Rep. 2018 Jul 12;8:10575. doi: 10.1038/s41598-018-28796-x (PMC6043550; doi:10.1038/s41598-018-28796-x)
Supplement: Supplementary file 2 — Supplementary data [file 41598_2018_28796_MOESM2_ESM.xls]

## Sheet: cave_surveys
ID	site_id	depth	sp	temperature	humidity	max_light	min_ligth	Meta	presence
1	66	6	H_fla	27.1	46.8	27.1	0.7	0	0
2	71	21	H_fla	21.4	72.1	0	0	0	0
3	75	21	H_fla	25.1	83	0	0	1	0
4	72	50	H_fla	18.4	88.4	0	0	0	1
5	73	50	H_fla	17.7	95	0	0	0	1
6	68	50	H_fla	17.6	95	0	0	0	1
7	69	23	H_fla	18.4	94	0	0	1	1
8	74	50	H_fla	18.5	91.2	0	0	0	0
9	70	50	H_fla	18.1	91.7	0	0	0	1
10	67	50	H_fla	18	94.1	0	0	0	1
11	197	6	H_fla	17.7	83.2	2.47	0.1	1	0
12	197	24	H_fla	16.9	87.7	0.2	0	1	0
13	198	12	H_fla	17.2	86.4	0	0	1	1
14	54	4	H_fla	18.7	74.9	8.8	0	0	0
15	228	6	H_fla	22.4	60	1	0.4	0	0
16	229	18	H_fla	22.7	57.7	0	0	0	0
17	227	6	H_fla	31.5	41.9	0.11	0.04	0	0
18	230	11.4	H_fla	29.8	51	0.09	0.02	0	0
19	258	6	H_fla	19.6	68	3.7	1.3	0	0
20	258	21	H_fla	19.2	63	0.18	0.05	1	0
21	258	48	H_fla	19.6	66.2	0.1	0	0	0
22	23	3	H_fla	17.6	77.9	0.21	0.05	1	0
23	23	6	H_fla	21.2	88.9	0.08	0.03	1	0
24	23	12	H_fla	16.2	100	0	0	1	0
25	23	15	H_fla	15.5	99.3	0	0	0	1
26	23	18	H_fla	15.5	96.9	0	0	0	1
27	23	21	H_fla	15.6	98.8	0	0	0	1
28	24	18	H_fla	14.8	95.2	0	0	0	1
29	25	24	H_fla	15.8	96.7	0	0	0	1
30	163	3	H_fla	12.4	81.1	0.68	0.01	0	0
31	163	6	H_fla	12.1	86.4	0	0	0	1
32	212	3	H_fla	17.5	78	9.91	2.14	0	0
33	212	6	H_fla	16.8	81.1	3.7	0.51	0	0
34	212	9	H_fla	15.9	84.2	2.31	0.53	0	0
35	212	12	H_fla	15.9	85.9	1.47	0.07	1	0
36	212	15	H_fla	15.4	87.1	0.7	0.05	1	0
37	212	18	H_fla	15.3	88	0.7	0.02	0	0
38	212	21	H_fla	15	88.5	0.02	0	1	0
39	212	24	H_fla	14.8	89.4	0.01	0	0	0
40	212	27	H_fla	14.7	90.4	0.02	0.01	1	1
41	212	30	H_fla	14.6	90.7	0	0	0	1
42	212	33	H_fla	14.6	90.9	0	0	1	0
43	212	36	H_fla	14.6	91.1	0	0	0	0
44	212	39	H_fla	14.7	91.4	0	0	1	1
45	166	6	H_fla	19.6	71.7	46	2	0	0
46	166	21	H_fla	19	73.6	0.45	0.02	0	0
47	167	6	H_fla	18.1	79.5	0.52	0.02	0	0
48	165	6	H_fla	26.2	46.5	4.7	0.8	0	0
49	201	6	H_fla	27.9	41.8	140.3	17	0	0
50	275	6	H_fla	20.3	68.8	0.08	0.02	0	0
51	275	15	H_fla	19.3	75.6	0.01	0	0	0
52	274	6	H_fla	19.1	67.2	0.19	0	0	0
53	274	18	H_fla	16.8	81.1	0	0	0	0
54	93	6	H_fla	18.3	79.7	8	0.05	0	0
55	93	21	H_fla	17.1	84.6	0	0	0	0
56	94	6	H_fla	19.4	75.5	3.8	0.08	0	0
57	94	15	H_fla	18.1	81	0.5	0	0	0
58	47	4.2	H_fla	14.8	88.7	0.03	0	1	0
59	252	6	H_fla	17.1	87.9	5.4	0.02	1	0
60	252	15	H_fla	15.7	93.9	0.01	0	1	1
61	252	18	H_fla	16	94.1	0	0	1	1
62	252	21	H_fla	16	94.1	0	0	0	1
63	252	18	H_fla	16.4	93.9	0	0	0	1
64	252	21	H_fla	18.2	93.7	0	0	0	0
65	252	45	H_fla	16.3	92.3	0	0	1	1
66	252	48	H_fla	16.3	92.8	0	0	0	1
67	252	48	H_fla	16.4	93.8	0	0	0	0
68	252	51	H_fla	16.1	93.9	0	0	0	0
69	252	51	H_fla	16.1	93.8	0	0	0	0
70	257	3	H_sup	24.1	53.9	1200	321	0	0
71	257	6	H_sup	23.5	57	720	188	0	0
72	257	9	H_sup	23.2	58.3	471	50	0	0
73	257	12	H_sup	22.4	58.7	151	2.9	0	0
74	257	15	H_sup	22.2	59.1	123	2.9	0	0
75	257	18	H_sup	21.9	62.8	38	1.9	0	0
76	257	21	H_sup	21.7	62.2	18	3.8	0	0
77	257	24	H_sup	21.4	65.8	5.6	0.6	0	0
78	257	27	H_sup	21.3	66.5	5.2	1.4	0	0
79	257	30	H_sup	21.6	63.7	3.8	0.97	0	0
80	257	33	H_sup	20.2	76.6	1.3	0.15	0	0
81	257	36	H_sup	16.5	89.8	0.05	0.02	0	1
82	257	39	H_sup	16.2	90.8	0.01	0	0	0
83	202	5	H_sup	22.8	70.5	0.92	0.41	0	0
84	250	3	H_sup	17.6	80	308	120	0	0
85	250	6	H_sup	16.9	84.3	139	16	0	0
86	250	9	H_sup	16.4	84.6	13	0.8	0	0
87	250	12	H_sup	15.8	86.6	19.9	0.41	0	1
88	250	15	H_sup	15.6	88.3	43	5.31	0	0
89	250	18	H_sup	15.7	90	38	4.1	0	0
90	250	21	H_sup	15.3	89.9	17	0.02	0	1
91	250	24	H_sup	15.3	90.8	9.3	0.02	0	0
92	250	27	H_sup	15.4	91.3	7.2	0.02	0	1
93	250	30	H_sup	15.4	91	7.1	1.31	0	0
94	250	33	H_sup	14.8	92.4	4.3	0.01	0	0
95	250	36	H_sup	14.8	92.7	5.3	0.05	0	1
96	250	39	H_sup	15	93.5	2.7	0.02	0	1
97	250	42	H_sup	14.5	94.1	0.03	0	0	1
98	250	45	H_sup	14.4	94.3	0.01	0	0	0
99	250	39	H_sup	14.9	92.9	4.1	0	0	0
100	250	42	H_sup	14.9	93.2	0.16	0	0	1
101	250	45	H_sup	15	93.4	0.01	0	0	0
102	194	3	H_sup	15.8	87	2	1.1	0	0
103	194	6	H_sup	15.3	87.4	0.07	0	0	0
104	194	9	H_sup	14.8	89.6	0.03	0	0	1
105	194	12	H_sup	14.9	90.5	0.01	0	0	1
106	194	15	H_sup	15.1	91.1	0	0	0	1
107	194	18	H_sup	15.7	92.1	0	0	0	1
108	194	21	H_sup	14.9	92.8	0	0	1	0
109	194	24	H_sup	14.8	92.9	0	0	0	0
110	194	27	H_sup	14.6	92.8	0	0	0	0
111	194	30	H_sup	14.6	93	0	0	1	0
112	194	33	H_sup	14.8	92.9	0	0	0	1
113	194	12	H_sup	14.1	91.9	0.05	0	0	0
114	194	15	H_sup	14.4	92.3	0	0	1	1
115	194	18	H_sup	14.2	92.2	0	0	0	0
116	194	21	H_sup	14.2	92.6	0	0	0	0
117	278	5	H_sup	22.4	71	26	10.5	0	0
118	237	3	H_sup	13.8	93.5	0.18	0	0	0
119	237	6	H_sup	13.9	93.5	0.04	0	0	0
120	237	9	H_sup	13.9	93.5	0.02	0	0	1
121	237	12	H_sup	13.8	93.5	0.01	0	0	1
122	237	15	H_sup	13.8	93.6	0	0	0	1
123	237	18	H_sup	13.8	93.9	0	0	0	1
124	237	21	H_sup	13.8	93.8	0	0	0	1
125	237	24	H_sup	13.7	93.9	0	0	1	0
126	101	6	H_sup	17.6	81	0.47	0.05	0	0
127	101	21	H_sup	15.9	88	0	0	0	0
128	102	6	H_sup	15.2	91.4	0.09	0	1	0
129	102	21	H_sup	15	91.6	0	0	1	0
130	236	3	H_sup	15.1	89	102	15.8	0	0
131	236	6	H_sup	14.9	89.3	14	0.29	0	0
132	236	9	H_sup	13.6	93.3	9	0.05	1	0
133	236	12	H_sup	13.6	93.8	0.18	0.05	0	1
134	236	15	H_sup	13.5	93.8	0.08	0.03	0	0
135	236	18	H_sup	13.5	93.8	0.07	0.01	0	0
136	236	21	H_sup	13.5	93.8	0.04	0	0	1
137	236	24	H_sup	13.6	93.6	0.02	0	0	0
138	236	27	H_sup	13.2	94.1	0	0	0	1
139	236	30	H_sup	13.5	94	0	0	0	0
140	236	33	H_sup	13.6	94.1	0	0	0	1
141	236	36	H_sup	13.7	94.2	0	0	0	1
142	236	39	H_sup	13.9	94.2	0	0	0	1
143	236	42	H_sup	13.9	94.2	0	0	0	0
144	236	45	H_sup	13.9	94.3	0	0	0	0
145	236	48	H_sup	14	94.3	0	0	0	0
146	236	51	H_sup	14	94.3	0	0	0	0
147	236	30	H_sup	13.7	93.7	0	0	0	1
148	236	33	H_sup	13.7	93.5	0	0	1	0
149	236	36	H_sup	13.6	93.2	0	0	0	1
150	236	39	H_sup	13.6	92.9	0	0	0	1
151	236	42	H_sup	13.4	92.8	0	0	0	0
152	236	45	H_sup	13.4	92.9	0	0	0	1
153	236	48	H_sup	13.4	92.8	0	0	0	0
154	7	6	H_sup	18.7	79	0.02	0.01	0	0
155	7	8	H_sup	16.1	88.6	0	0	1	1
156	255	6	H_sup	19.7	79	0.02	0	0	0
157	255	12	H_sup	18.4	80	0	0	1	0
158	6	6	H_sup	23.5	57.2	15.57	1.92	0	0
159	6	21	H_sup	19.8	76	0.1	0	0	0
160	6	13	H_sup	18.1	84	0.12	0.01	0	0
161	161	6	H_sup	29.5	39.5	700	61	0	0
162	161	12	H_sup	28	45.1	31	7.8	0	0
163	254	4	H_sup	22.7	62.6	3.4	0.64	0	0
164	253	6	H_sup	23.9	58	0.38	0.09	0	0
165	103	50	H_sup	14.9	91.7	0	0	1	1
166	103	50	H_sup	15.4	90.3	0	0	0	1
167	125	6	H_sup	21.3	64.4	0.64	0.18	0	0
168	52	6	H_sup	19.1	87.5	0.2	0.11	0	0
169	1	6	H_sup	20.4	74.6	210	13.5	0	0
170	1	21	H_sup	17.6	85.8	20.5	0.3	0	0
171	1	30	H_sup	16.9	90	0.1	0.02	0	0
172	160	6	H_sup	25.9	56.9	84	0.7	0	0
173	160	12	H_sup	22.6	72.3	1.05	0.09	0	0
174	95	3	H_sup	25.2	45.4	592	131	0	0
175	95	6	H_sup	22.1	57	141	3.21	0	0
176	95	9	H_sup	20.7	62.5	26.2	2.7	0	0
177	95	12	H_sup	20.4	66.3	4.23	0.47	0	0
178	95	15	H_sup	19.8	68.1	0.06	0.03	0	0
179	95	18	H_sup	19.8	71	0.03	0.02	0	0
180	95	21	H_sup	20	70.7	0.02	0.02	0	0
181	95	24	H_sup	20	70.6	0.01	0	0	0
182	95	27	H_sup	19.2	76.3	0	0	0	0
183	95	30	H_sup	18.8	88.1	0	0	0	0
184	95	80	H_sup	17.4	85.1	0	0	0	0
185	95	6	H_sup	24.1	48	26	8.4	0	0
186	95	9	H_sup	23.8	51	1.06	0.21	0	0
187	96	6	H_sup	24.6	51.8	4.5	1.19	0	0
188	97	4.2	H_sup	25.4	53.7	116	2.3	0	0
201	64	12	H_ita	17.1	95.2658	0.76	0.25	0	1
202	64	15	H_ita	15.5	96.5466	0.02	0	0	0
203	64	18	H_ita	15.7	96.3845	0.01	0	0	0
204	64	21	H_ita	16	99.3334	0	0	0	1
205	64	24	H_ita	16.4	98.3125	0	0	0	1
206	64	27	H_ita	16.7	97.1537	0	0	0	1
207	64	30	H_ita	16.9	95.0958	0	0	0	1
208	64	27	H_ita	15	95.0888	0	0	0	1
209	64	30	H_ita	15.1	98.2349	0	0	0	1
210	64	33	H_ita	15.1	97.0761	0	0	0	1
211	63	3	H_ita	16.7	90	44.8	8.9	0	0
212	63	6	H_ita	17.7	92.4	1.87	0.01	0	0
213	63	9	H_ita	16.8	98.083	0.08	0.03	0	0
214	59	12	H_ita	15.5	97.1103	0.04	0.03	0	1
215	59	15	H_ita	16.2	99.2148	0.1	0.05	0	0
216	59	18	H_ita	16.4	97.7378	0.05	0	0	0
217	59	21	H_ita	16.5	97.5874	0.03	0	0	0
218	65	3	H_ita	15.2	96.2978	334	41	0	0
219	65	6	H_ita	14.3	95.8747	175	0.4	0	0
220	65	9	H_ita	14.1	97.5455	4	0.3	0	1
221	65	12	H_ita	14.1	97.1384	3.8	0.03	0	1
222	65	15	H_ita	14.2	96.9534	0.9	0.01	0	1
223	65	18	H_ita	14.4	99.3052	1.8	0.01	0	1
224	65	21	H_ita	14.6	97.949	1	0.01	0	0
225	65	24	H_ita	14.7	96.5973	0.6	0.04	0	1
226	65	21	H_ita	14.7	97.7518	0	0	0	0
227	65	24	H_ita	14.7	96.5641	0	0	0	0
228	65	27	H_ita	14.7	97.9456	0	0	0	1
229	61	6	H_ita	17.1	99.1552	56	15	0	0
230	61	12	H_ita	18.4	95.1951	6	0.2	0	0
231	62	6	H_ita	16.8	98.4468	35.5	0.05	0	0
232	62	21	H_ita	17.6	98.8019	0.03	0.02	0	0
233	111	3	H_ita	19	90	111	24	0	0
234	111	6	H_ita	18.9	90.4	100	0.06	0	0
235	111	9	H_ita	15.5	93	75	0.03	0	0
236	111	12	H_ita	14.4	99.279	0.63	0.02	1	1
237	111	15	H_ita	14.4	96.473	0.35	0	0	0
238	111	18	H_ita	14.9	99.4385	0.03	0	0	1
239	111	21	H_ita	14.5	98.5933	0.01	0	0	1
240	111	24	H_ita	14.4	96.0931	0	0	0	1
241	55	3	H_ita	16.3	97.1732	81.5	1.56	0	0
242	55	6	H_ita	16	98.088	0.73	0.22	0	1
243	55	9	H_ita	15	97.9405	0.1	0.01	0	1
244	55	12	H_ita	15.4	95.0382	0.01	0	1	1
245	55	15	H_ita	15.3	99.6614	0	0	0	1
246	238	3	H_ita	15.4	90.1	131	84	0	0
247	238	6	H_ita	14.7	88.8	5.8	1.8	0	0
248	238	9	H_ita	13.8	92.6	1.9	0	1	0
249	238	12	H_ita	13.4	92.8	0	0	1	1
250	238	15	H_ita	12.8	92.7	0	0	0	1
251	239	6	H_ita	14.6	93.7	0	0	0	1
252	239	9	H_ita	14.5	93.6	0	0	0	1
253	239	12	H_ita	14.2	93.4	0	0	0	1
254	239	15	H_ita	13.8	93.4	0	0	0	0
255	60	3	H_ita	16.7	99.1691	50	2	0	0
258	51	3	H_ita	21.1	97.2041	190	1.7	0	0
270	208	6	H_ita	21.4	74.8	780	130	0	0
271	208	21	H_ita	21.5	77.2	22	0.03	0	0
272	208	51	H_ita	21.8	97.1797	0.02	0.01	0	0
273	209	25	H_ita	19.1	86.8	0.05	0.05	0	0
274	209	27	H_ita	17.6	89.1	0.07	0.04	0	1
275	209	30	H_ita	18	86.4	0.48	0.01	0	1
276	210	18	H_ita	21.2	89.6	0.9	0.37	0	1
277	211	18	H_ita	21	86.5	77	0.5	0	0
278	211	21	H_ita	17.2	95.4871	1.8	0.02	0	1
301	31	3	H_str	21.3	93.1	91.5	90.8	0	0
302	31	6	H_str	21.5	91.6	19.6	11	0	0
303	31	9	H_str	21.5	93	0.29	0.06	0	0
304	31	12	H_str	21.7	93.6	0.11	0.02	0	1
305	31	15	H_str	22	92	0.06	0.01	0	0
306	31	18	H_str	22.1	92	0.02	0	0	1
307	156	3	H_str	20.8	74	0.34	0.01	0	0
308	156	6	H_str	20.8	73	0.13	0	1	1
309	156	9	H_str	20.4	76	0	0	0	1
310	156	12	H_str	20.5	91.3	0	0	1	0
311	156	15	H_str	20.7	90.9	0	0	1	0
312	156	18	H_str	20.8	90.9	0	0	1	0
313	156	21	H_str	21.5	89.9	0	0	0	1
314	156	24	H_str	21.7	89.9	0	0	0	0
315	156	27	H_str	21.8	89.8	0	0	0	0
316	156	30	H_str	21.9	89.9	0	0	1	0
317	156	33	H_str	22.1	90	0	0	0	0
318	156	36	H_str	22.3	90	0	0	0	1
319	156	39	H_str	22.5	89.6	0	0	0	0
320	156	42	H_str	22.7	89	0	0	1	0
321	156	45	H_str	22	88	0	0	0	0
322	156	48	H_str	19.9	87	0	0	0	1
323	205	1	H_str	22	84	0.2	0.02	1	1
324	109	3	H_str	23.7	87.9	18	1.5	1	0
325	109	6	H_str	23.7	83.9	0	0	0	1
326	109	9	H_str	22.8	83.9	0	0	1	1
327	147	3	H_str	21.9	82.1	4.8	0.72	1	1
328	147	6	H_str	21.8	84.7	1.47	0.37	0	1
329	147	9	H_str	20.4	86.8	0.03	0	0	1
330	147	12	H_str	20.6	87.1	0	0	0	1
331	147	15	H_str	21	88.1	0	0	0	1
332	149	3	H_str	20.1	85	0.02	0	0	1
333	149	6	H_str	19.7	83.5	0.03	0	0	1
334	149	9	H_str	20.1	84.3	0	0	0	1
335	26	3	H_str	19	84.2	67	46	1	0
336	26	6	H_str	19.2	84	20	2.6	1	1
337	26	9	H_str	18.6	83.5	10	2.5	0	0
338	26	12	H_str	18.1	81.2	1.3	0.2	0	0
339	26	15	H_str	17.8	82.1	0.8	0.04	0	0
340	26	18	H_str	18.8	73.4	0.01	0.01	0	1
341	27	3	H_str	18	94.2	2.2	0.25	1	0
342	27	6	H_str	20.9	92.5	0.25	0.21	1	0
343	27	9	H_str	20.2	92.6	0.15	0	0	1
344	27	12	H_str	20	92.3	0	0	0	1
345	27	15	H_str	20	91.2	0	0	1	0
346	27	18	H_str	19.5	92.6	0	0	0	1
347	137	3	H_str	20.5	90.1	1	0.34	0	0
348	137	6	H_str	21.2	86.7	0.4	0.2	1	1
349	137	9	H_str	22.3	86.6	0.01	0	0	1
350	137	12	H_str	22.6	87	0	0	0	1
351	137	15	H_str	22.5	89	0	0	1	1
352	137	18	H_str	21.2	92	0	0	1	1
353	273	3	H_str	23.7	54.5	2.31	0.05	1	0
354	273	6	H_str	18.3	74	0.07	0.01	1	1
355	273	9	H_str	19	77	0	0	0	1
356	30	3	H_str	25.4	89.8	203	0.07	0	0
357	30	6	H_str	24.8	90.6	112	5.6	0	0
358	30	9	H_str	23.7	70	0	0	0	0
359	30	12	H_str	24.6	91.7	0	0	0	0
360	30	15	H_str	22.4	93.2	0	0	0	0
361	30	18	H_str	21.9	86	0	0	1	1
362	272	3	H_str	21.5	89	2.7	0.16	0	0
363	189	6	H_str	21.2	82.8	0.05	0.01	0	0
364	164	3	H_str	22.7	84.7	2.74	0.13	0	0
365	195	5	H_str	27	64.5	0.57	0.01	0	0
366	58	3	H_str	24.9	88.1	5.68	0.47	0	0
367	132	6	H_str	25.3	76	0.42	0.04	0	0
368	108	6	H_str	26	63.8	23	2	0	0
369	85	6	H_str	21.9	80.7	31	1.2	0	0
370	168	3	H_str	28.6	72.8	4.45	0.3	0	0
371	204	1	H_str	28.9	78	3.1	0.01	0	0
372	9	5	H_str	26.5	69.8	37	22	0	0
373	10	5	H_str	25.5	66.9	141	115	0	0
374	32	6	H_str	21.9	80.6	143	22	0	0
375	155	3	H_str	22.1	71.1	0.3	0	0	0
376	110	3	H_str	26.8	61.7	155	3.2	0	0
377	203	1	H_str	19.2	93.7	4.85	0.04	0	0
378	29	6	H_str	25.1	80	5.77	0.34	0	0
379	152	3	H_str	25	57	19	0.5	0	0
380	28	6	H_str	22.4	88.9	386	211	0	0
381	231	6	H_str	20.2	85	0.2	0.02	0	0
382	17	5	H_str	24.6	65.5	3.9	1.4	0	0
401	145	3	H_amb	18.9	65	2070	2070	0	0
402	145	6	H_amb	18.1	92.8	4	0.06	1	0
403	145	9	H_amb	18.7	93.8	3	0.2	1	1
404	145	12	H_amb	18.9	87.8	13	1.5	0	1
405	145	15	H_amb	19.4	87.7	12	0.1	0	1
406	145	18	H_amb	19.1	89.2	10	0.09	0	1
407	145	21	H_amb	19.5	90.2	8	0.04	0	0
408	145	24	H_amb	19.8	89.7	7.04	0.07	0	0
409	145	27	H_amb	20.2	86.5	6.05	0.02	0	0
410	145	30	H_amb	20.7	86.8	4	0.06	0	0
411	145	33	H_amb	21.6	85	0.46	0.05	0	0
412	145	36	H_amb	22.4	83.1	0.03	0	0	0
413	145	39	H_amb	21.9	82.5	0.02	0	0	0
414	145	42	H_amb	22.4	82.2	0	0	0	1
415	145	45	H_amb	24.1	81.2	0	0	0	0
416	114	3	H_amb	25.7	70.5	10.2	0.9	0	0
417	114	6	H_amb	22.5	89	0.18	0.09	0	1
418	114	9	H_amb	17.3	88.9	0.04	0.02	0	1
419	114	12	H_amb	20.4	89.9	0.02	0	0	1
420	114	15	H_amb	21.4	90.2	0.01	0	0	1
421	158	3	H_amb	25.4	50	84	25	0	0
422	158	6	H_amb	26.1	67.5	0.08	0.04	0	0
423	158	9	H_amb	25.9	65.4	0.03	0	0	1
424	158	12	H_amb	25.6	67.2	0.03	0	0	1
425	158	15	H_amb	24.6	74.5	0.01	0	0	1
426	158	18	H_amb	23.8	78.6	0	0	0	1
427	49	3	H_amb	21.4	20.3	0.16	0.04	1	1
428	112	3	H_amb	26.4	100	0.41	0.04	0	0
429	80	3	H_amb	21	89.2	6.3	0.01	0	1
430	15	3	H_amb	20	93.8	5.8	0.02	0	0
431	15	6	H_amb	22.7	79.6	0.02	0	0	1
432	15	9	H_amb	23.3	81.7	0.02	0	0	1
433	15	12	H_amb	23.7	85.2	0.1	0	0	1
434	15	15	H_amb	23.5	83.1	0.1	0	0	1
435	15	18	H_amb	23	90.5	0.1	0	0	1
436	15	21	H_amb	22.9	91.1	0.02	0	0	1
437	15	24	H_amb	24.1	88.9	0.02	0	0	0
438	15	27	H_amb	25.4	85	0.01	0	0	0
439	261	3	H_amb	20.8	92.1	7.37	0.8	0	0
440	261	6	H_amb	22	86.8	0.18	0	0	0
441	261	9	H_amb	20.9	89.3	0	0	0	1
442	261	12	H_amb	21.6	88.9	0	0	0	1
443	261	15	H_amb	24.1	86.1	0	0	0	1
444	270	3	H_amb	28.3	71.6	1.2	0.1	0	0
445	270	5.6	H_amb	25.6	79	0.06	0	0	1
446	79	3	H_amb	23	73.8	21	9	0	0
447	79	6	H_amb	22.4	74	0.02	0	0	0
448	79	9	H_amb	20	88	0	0	0	1
449	79	12	H_amb	17.3	96.3	0	0	0	1
450	79	15	H_amb	16.9	99	0	0	0	1
451	79	18	H_amb	16.9	99	0	0	0	1
452	173	0.5	H_amb	27.9	59.5	4.94	0.22	0	0
453	48	0.5	H_amb	26.5	81.3	17.3	0.8	0	0
454	113	3	H_amb	29.3	60.6	2.4	0.01	0	0
455	133	2	H_amb	25.8	67	60.5	0.13	0	0
456	143	6	H_amb	23.9	79.2	0.48	0.01	1	0
457	200	4	H_amb	27.2	61	66.8	39.8	0	0
458	46	1	H_amb	28	52	3.2	0.09	0	0
459	277	2	H_amb	25	65.2	16.72	6.82	1	0
460	107	3	H_amb	29.4	63.1	3.94	0.92	0	0
461	100	3	H_amb	24.3	65	0.75	0	1	0
462	50	2	H_amb	25.8	67.5	12.9	3.55	0	0
463	271	3	H_amb	25.6	79	0.06	0	1	0
464	18	3	H_amb	15.5	86.8	36.8	0.61	1	1
465	18	6	H_amb	14	89.4	8.6	0.12	0	1
466	18	9	H_amb	13.5	91.5	0.09	0.01	0	1
467	18	12	H_amb	13.1	92.5	0.03	0	0	1
468	18	15	H_amb	13	93	0.02	0	0	0
469	18	18	H_amb	12.9	93.3	0	0	0	1
470	18	21	H_amb	12.9	93.5	0	0	0	0
471	19	12	H_amb	13.1	93.3	0.2	0	0	1
472	20	15	H_amb	12.7	93.2	0	0	0	1
473	20	18	H_amb	12.6	93.2	0	0	0	1
474	20	21	H_amb	12.6	93.3	0	0	0	1
475	105	12	H_amb	9.9	98.2	0.001	0	1	1
476	2	3	H_amb	18.7	94.4	0.02	0	0	0
477	2	6	H_amb	17.5	93.5	0.01	0	1	0
478	104	3	H_amb	18.6	94.1	0.36	0	0	0
479	104	6	H_amb	18.8	94	0.25	0	0	1
480	178	3	H_amb	19.4	93.8	0.28	0.1	0	0
481	118	3	H_amb	13.5	98	305.4	74	0	0
482	118	6	H_amb	13.6	90.3	178.5	75.2	0	0
483	118	9	H_amb	12.6	92	114	67	0	0
484	118	12	H_amb	11.9	91.3	102.4	28.2	0	1
485	118	15	H_amb	12.3	94.7	40.2	38	0	1
486	118	18	H_amb	11.9	94.5	27.62	0.16	0	1
487	118	21	H_amb	11.7	96	3	0.04	0	1
488	118	24	H_amb	11.5	95.9	0.46	0.02	0	1
489	118	27	H_amb	12	95.3	2.81	0.01	0	1
490	118	30	H_amb	11.6	95.6	0.02	0	0	0
491	118	33	H_amb	11.8	95.2	0.1	0	0	1
492	151	3	H_amb	15.8	89.9	6.7	1.15	0	0
495	151	24	H_amb	12.6	91.9	0.02	0	0	1
497	136	3	H_amb	11.4	94.5	27	2.95	0	1
498	136	6	H_amb	11	94	14.51	3.31	0	1
499	136	9	H_amb	10.9	94.1	5.7	0.12	0	0
500	136	12	H_amb	10.6	95.1	3.8	0	0	1
501	136	15	H_amb	10.8	96.2	0.9	0	0	1
502	136	18	H_amb	10.8	96.3	0.48	0	0	1
503	136	21	H_amb	10.6	96.2	0.25	0.01	0	1
504	136	24	H_amb	10.5	96.5	0.19	0.01	0	0
505	136	27	H_amb	10.7	97	0.06	0	0	1
506	136	30	H_amb	10.9	97.3	0.03	0	0	1
507	136	33	H_amb	10.9	97.4	0.01	0	0	0
508	136	36	H_amb	11	97.5	0.01	0	0	0
509	136	39	H_amb	11.1	97.5	0	0	0	1
510	136	42	H_amb	11.1	97.5	0	0	0	1
511	136	45	H_amb	11	97.5	0	0	0	0
512	136	48	H_amb	11	97.6	0	0	0	0
513	136	51	H_amb	11.2	97.5	0	0	0	1
514	136	54	H_amb	11.2	97.4	0	0	0	0
515	193	3	H_amb	13.6	96.1	0.2	0.02	0	1
516	193	6	H_amb	12.8	95.1	0.05	0.02	0	1
517	193	9	H_amb	12	96.8	0.03	0.01	0	1
518	193	12	H_amb	13	97.3	0.01	0	0	1
519	193	24	H_amb	11.6	87.1	8.7	0.08	0	0
520	193	27	H_amb	11.2	89	0.72	0.01	0	1
521	193	30	H_amb	11.1	90.1	0.01	0	0	1
522	193	33	H_amb	11.6	91.5	0.02	0	0	1
523	193	3	H_amb	11.6	90.9	500	120	0	0
524	193	6	H_amb	12.8	88.7	370	100	0	0
525	193	9	H_amb	12	92.6	170	90	0	0
526	193	12	H_amb	11.2	93.3	104	41	0	0
527	193	15	H_amb	11.5	94.2	60	31	0	0
528	193	18	H_amb	11.7	94	30	1	0	0
529	193	21	H_amb	11.3	94.7	17	1	0	0
530	193	24	H_amb	10.9	96.2	12	1	0	0
531	193	27	H_amb	10.7	96.8	9	1	0	1
532	193	30	H_amb	10.8	97	7	1	0	0
533	193	33	H_amb	11.1	96.4	5	0	0	0
534	193	36	H_amb	11	95.9	3	0	0	1
535	193	39	H_amb	11	95.7	4	0	0	1
536	193	42	H_amb	11	95.9	3	0	0	0
537	193	45	H_amb	10.8	96	1	0	0	1
538	193	48	H_amb	10.8	96.3	1	0	0	0
539	193	51	H_amb	11	96.3	1	0	0	0
540	193	54	H_amb	10.9	96	1	0	0	0
541	193	57	H_amb	10.9	95.7	1	0	0	0
542	193	60	H_amb	11.1	95.5	1	0	0	1
543	193	63	H_amb	10.9	95.4	1	0	0	0
544	193	66	H_amb	10.8	94.3	1	0	0	0
545	193	69	H_amb	10.8	94.8	1	0	0	0
546	193	72	H_amb	10.7	94.8	1	0	0	0
547	193	75	H_amb	10.8	94.7	1	0	0	0
548	193	78	H_amb	10.8	95.2	1	0	0	0
549	193	81	H_amb	10.9	95.5	1	0	0	1
550	193	84	H_amb	10.9	96.4	1	0	0	0
551	193	87	H_amb	11	97.4	1	0	0	1
552	217	3	H_amb	17	79	5.15	0.1	0	0
553	217	6	H_amb	17.4	96.7	0.95	0.08	0	1
554	217	9	H_amb	13.4	92	0	0	0	1
555	217	12	H_amb	12.8	93.3	0	0	0	1
556	162	3	H_amb	16.4	92.9	27	0.28	0	1
557	162	6	H_amb	15.9	92.4	0	0	0	1
558	206	3	H_str	15.8	91.4	5.7	1.11	0	1
559	206	6	H_str	14.9	93.5	1.4	0.03	0	1
560	206	9	H_str	13.3	95.1	0.03	0	0	1
561	206	12	H_str	12.4	95.3	0.01	0	0	1
562	206	15	H_str	12.6	95.3	0	0	0	0
563	206	18	H_str	12.6	95.3	0	0	0	1
564	206	21	H_str	12.4	95.3	0	0	0	1
565	206	24	H_str	12.3	95.5	0	0	0	1
566	206	27	H_str	12.3	95.5	0	0	0	1
567	206	30	H_str	12.1	95.8	0	0	0	0
568	206	33	H_str	12.1	95.8	0	0	0	1
569	206	36	H_str	11.9	96	0	0	0	1
570	206	39	H_str	11.9	96	0	0	0	1
571	206	42	H_str	11.9	96	0	0	0	1
572	206	45	H_str	11.9	96	0	0	0	1
573	206	48	H_str	11.9	96	0	0	0	1
574	206	51	H_str	11.9	96	0	0	0	1
575	22	3	H_str	10.7	92.6	0.76	0.03	1	1
577	22	9	H_str	9.5	93.6	0.002	0	1	1
578	207	3	H_str	14.9	91.5	6.6	1.5	0	1
579	207	6	H_str	12.5	93.3	0.1	0	0	1
580	33	3	H_str	13.8	89.8	1	0.07	1	1
581	33	6	H_str	13.8	96	0.02	0	1	1
582	33	9	H_str	13.8	90.8	0	0	1	1
583	177	3	H_str	12.1	85	122	5.52	0	1
584	177	6	H_str	13.1	87	20	4	0	1
585	177	9	H_str	12.9	88.9	0.4	0	0	1
586	177	12	H_str	12.6	88.6	0.2	0	0	1
587	177	15	H_str	12.2	89.1	0.04	0	0	1
588	177	18	H_str	12.2	90.2	0.06	0	0	1
589	56	3	H_str	15.7	85.5	0.13	0	1	1
590	232	3	H_str	9.5	97.5	2.43	0	1	1
591	232	6	H_str	9.7	97.8	0	0	0	1
592	232	9	H_str	9.7	97.4	0	0	0	1
593	232	12	H_str	9.5	98	0	0	0	1
594	232	15	H_str	9.6	98	0	0	0	0
595	232	18	H_str	9.7	98	0	0	1	0
596	232	21	H_str	9.8	98	0	0	0	1
597	232	24	H_str	9.8	98.1	0	0	1	0
598	232	27	H_str	9.9	98.1	0	0	0	0
599	232	30	H_str	10	98	0	0	0	0
600	232	33	H_str	10.3	97.5	0	0	0	1
601	232	36	H_str	9.9	97.4	0	0	0	1
601	223	3	H_gen	19.6	55	206	36	0	0
602	232	39	H_str	10	97.6	0	0	0	0
602	223	6	H_gen	17.9	70.1	13	4	0	0
603	223	9	H_gen	15.8	84.4	4.5	0.01	1	0
604	223	12	H_gen	16.02	78.3	2.85	0.04	0	0
605	223	15	H_gen	14.9	85.1	0.02	0	1	0
606	223	15	H_gen	16	81.5	0.02	0	0	0
607	223	18	H_gen	14.7	87.2	0.01	0	0	0
608	223	21	H_gen	14.8	88.4	0	0	0	0
609	223	24	H_gen	14.6	91.4	0	0	0	0
610	223	27	H_gen	14.3	93.2	0	0	0	0
611	224	6	H_gen	18.2	68.2	2.9	0.4	0	0
612	224	9	H_gen	17.9	74.4	0	0	0	0
613	3	3	H_gen	16	84.4	0.53	0.08	0	0
614	3	6	H_gen	15	86.7	0.01	0.01	0	0
615	3	9	H_gen	14.1	86.6	0	0	0	0
616	3	12	H_gen	15.1	86.7	0	0	0	0
617	3	15	H_gen	14.9	86.5	0	0	0	0
618	3	18	H_gen	14.7	86.3	0	0	0	0
619	3	15	H_gen	14.6	87	0.1	0	0	0
620	3	18	H_gen	14.8	87.3	0	0	0	0
621	4	9	H_gen	14	89.5	0	0	0	0
622	4	12	H_gen	14.3	90.2	0	0	0	0
623	4	15	H_gen	14.2	91	0	0	0	1
624	4	18	H_gen	14.4	91	0	0	0	1
625	4	21	H_gen	14.3	91.5	0	0	0	0
626	181	6	H_gen	20.9	58	90.2	5.9	0	0
627	182	6	H_gen	16.7	79.1	140	50	0	0
628	182	12	H_gen	16.8	79.3	50	27	0	0
629	182	24	H_gen	16.4	81.2	8.1	0.12	0	0
630	12	6	H_gen	20.1	48.3	388	227	0	0
631	12	9	H_gen	20.6	50	100	2.8	0	0
632	12	12	H_gen	20.4	51	8.3	0.14	0	0
633	13	3	H_gen	23	44.2	2.01	0.93	0	0
634	53	6	H_gen	24.4	51.1	1.44	0.12	1	0
635	11	3	H_gen	22	60	26	2.1	0	0
636	11	6	H_gen	22.7	65.4	0.01	0	0	0
637	98	6	H_gen	17.3	73.9	0.12	0.01	0	0
638	98	12	H_gen	14.1	85.5	0	0	0	0
639	98	24	H_gen	14.8	83.3	0	0	0	0
640	99	6	H_gen	15	79.5	0.06	0.01	1	0
641	225	3	H_gen	14.5	84.4	11	5.5	1	0
642	225	6	H_gen	14.3	84.6	5.9	1.55	0	0
643	225	9	H_gen	14.2	86.8	2.7	0.5	1	0
644	225	12	H_gen	13.9	89.3	1.54	0.1	1	0
645	225	15	H_gen	13.8	88.6	1.08	0.03	1	1
646	225	18	H_gen	14.3	90.4	0.01	0	1	0
647	225	21	H_gen	14.2	90	0	0	1	0
648	170	3	H_gen	14.2	90.6	7.05	0.16	0	1
649	170	6	H_gen	14	90.1	0.03	0	1	1
650	170	9	H_gen	13.8	90.5	0.03	0	0	1
651	170	12	H_gen	13.8	91.5	0.01	0	1	1
652	170	15	H_gen	13.8	91.7	0	0	1	0
653	171	6	H_gen	20.5	52.8	3.6	0.12	1	0
654	172	3	H_gen	14.8	81.2	15.15	3	0	0
655	172	6	H_gen	15.1	79.8	3.5	0.25	0	0
656	172	9	H_gen	14.6	83.4	0.58	0.02	0	0
657	172	12	H_gen	15.1	81.2	0	0	1	0
658	172	15	H_gen	15.3	80.2	0	0	0	0
659	172	18	H_gen	15.8	81.4	0	0	0	0
660	226	6	H_gen	12.9	90	0.05	0	0	0
661	226	12	H_gen	12.8	90.1	0	0	0	0
662	196	3	H_gen	15.2	83.5	3.1	0.08	0	1
663	196	6	H_gen	14.1	88.8	0.12	0.01	0	1
664	196	9	H_gen	14	89.4	0.02	0	0	1
665	196	12	H_gen	13.8	89.6	0.01	0	0	1
666	196	15	H_gen	13.7	90.1	0	0	0	1
667	196	18	H_gen	13.9	91.1	0	0	0	0
668	196	15	H_gen	13.6	88.6	0	0	1	0
669	196	18	H_gen	13.5	89.4	0	0	1	1
670	196	21	H_gen	13.5	90	0	0	0	0
671	196	24	H_gen	13.6	90.9	0	0	0	1
672	183	6	H_gen	16	82.2	0.14	0.09	0	0
673	183	12	H_gen	15.6	83.2	0.03	0.01	0	0
674	129	3	H_gen	16.1	85.9	280	22	0	0
675	129	6	H_gen	15.9	86	70	7.2	0	1
676	129	9	H_gen	15.8	86.5	23	4.4	0	0
677	129	12	H_gen	15.7	85.3	3.6	0.3	0	1
678	129	15	H_gen	15.6	87.1	1.7	0.3	0	1
679	129	18	H_gen	15.7	87.6	1.3	0.02	0	1
680	129	21	H_gen	15.8	86.2	0.8	0.01	0	1
681	129	24	H_gen	16	87	0.53	0.01	0	1
682	129	27	H_gen	15.7	87	0.18	0.01	0	1
683	129	30	H_gen	15.8	89.2	0.15	0.01	0	1
684	129	33	H_gen	16	86.7	0.16	0.01	0	1
685	129	36	H_gen	16.2	86.1	0.08	0.01	0	1
686	129	39	H_gen	16.2	87	0.08	0.01	0	0
687	129	42	H_gen	16.4	83.2	0.09	0.01	0	1
688	129	45	H_gen	16.4	85.9	0.08	0.01	0	0
689	129	48	H_gen	16.1	87.2	0.06	0.01	0	0
690	129	51	H_gen	16	88.6	0.04	0.01	0	0
691	129	54	H_gen	16.1	87.6	0.04	0	0	1
692	129	57	H_gen	16.1	87.6	0.04	0	0	1
693	129	60	H_gen	15.9	87.2	0.01	0	0	0
694	129	63	H_gen	15.9	88.7	0.01	0	0	0
695	129	66	H_gen	16	88.8	0.01	0	0	1
696	129	69	H_gen	15.9	87.3	0.01	0	0	1
697	129	72	H_gen	15.9	89.7	0.01	0	0	0
698	129	75	H_gen	15.9	90.5	0.01	0	0	1
699	129	78	H_gen	15.9	89.8	0.01	0	0	1
700	129	81	H_gen	16	90.9	0.01	0	0	1
701	129	84	H_gen	16.1	90.3	0.01	0	0	1
702	129	87	H_gen	16	91.9	0.01	0	0	1
703	129	90	H_gen	16.2	92.2	0.01	0	0	1
704	129	93	H_gen	16.2	97	0.01	0	0	1
705	130	78	H_gen	15.5	93.3	0	0	0	0
706	130	81	H_gen	15.7	93.4	0	0	0	0
707	131	78	H_gen	15.6	92.2	0	0	0	0
708	131	81	H_gen	15.8	92.2	0	0	0	0
709	131	84	H_gen	15.8	92.3	0	0	0	0
710	131	87	H_gen	15.8	92.4	0	0	0	0
711	131	90	H_gen	15.8	92.5	0	0	0	0
712	131	93	H_gen	15.8	92.5	0	0	0	0
713	131	96	H_gen	15.9	92.6	0	0	0	0
714	131	99	H_gen	15.9	92.7	0	0	0	0
715	131	102	H_gen	15.9	92.7	0	0	0	0
716	131	105	H_gen	15.9	92.7	0	0	0	0
717	131	108	H_gen	16.1	92.9	0	0	0	0
718	131	111	H_gen	16.1	93	0	0	0	0
719	128	6	H_gen	14.9	90	260	175	0	0
720	128	12	H_gen	14.8	89.7	125	52	1	0
721	128	24	H_gen	14.8	89	24.5	4.5	0	0
722	128	36	H_gen	15	88.6	14	0.04	1	0
723	157	3	H_gen	18.1	77	48	7.6	0	0
724	157	6	H_gen	15.5	87.2	0.37	0.02	0	0
725	157	9	H_gen	15.4	88	0.04	0	0	1
726	157	12	H_gen	15.2	88.1	0.03	0	0	1
727	157	6	H_gen	15.2	90.6	0	0	0	1
728	157	9	H_gen	15.1	90.8	0	0	1	0
729	157	12	H_gen	15.1	90.7	0	0	0	0
730	157	15	H_gen	15	90.7	0	0	1	0
731	157	18	H_gen	15	91	0	0	0	1
732	157	21	H_gen	14.9	91.3	0	0	0	1
733	157	24	H_gen	14.9	91.5	0	0	0	1
734	157	27	H_gen	14.9	91.5	0	0	0	1
735	157	30	H_gen	14.8	91.6	0	0	0	1
736	157	33	H_gen	14.9	91.9	0	0	0	1
737	157	24	H_gen	15.4	92.5	0	0	0	1
738	157	12	H_gen	15.3	90.1	0.01	0	0	1
739	157	15	H_gen	14.9	89.7	0	0	1	0
740	276	6	H_gen	17.5	80.3	3.03	0.03	1	0
741	276	12	H_gen	17.2	83.1	0.17	0.01	1	0
742	276	24	H_gen	16.1	86.4	0.01	0	1	0
743	87	3	H_gen	13.3	90.6	28.71	0.6	0	0
744	87	6	H_gen	13.1	92.8	0.21	0.02	0	0
745	87	9	H_gen	13.5	93.2	0.06	0	0	1
746	87	12	H_gen	13.5	92.5	0.01	0	1	1
747	87	15	H_gen	13.4	92.2	0	0	0	0
748	87	18	H_gen	13.4	92.3	0	0	0	1
749	87	21	H_gen	13.1	93	0	0	0	1
750	87	24	H_gen	14.2	93.9	0	0	0	1
751	87	27	H_gen	14.2	93.9	0	0	0	1
752	87	30	H_gen	14.2	93.9	0	0	0	0
753	87	33	H_gen	14.2	94.7	0	0	0	1
754	87	27	H_gen	13	92.9	0	0	0	1
755	87	30	H_gen	13	93.9	0	0	0	1
756	87	33	H_gen	13	94	0	0	0	1
757	87	36	H_gen	13	94.2	0	0	0	1
758	87	39	H_gen	13	94.2	0	0	0	1
759	86	6	H_gen	14.3	88	86.1	7.9	0	0
760	86	12	H_gen	14.2	88.5	0.03	0	0	0
761	86	18	H_gen	14.2	88.6	0	0	0	0
762	87	3	H_gen	14.7	84	2.39	0.9	0	0
763	84	3	H_gen	14.9	85.5	96	7	1	0
764	84	6	H_gen	14.6	87	30	0.9	1	0
765	84	9	H_gen	14.3	88	4.6	0.03	1	1
766	84	12	H_gen	14.1	88.7	0.81	0.13	0	0
767	84	15	H_gen	13.9	89.7	0.15	0.1	0	0
768	84	18	H_gen	13.9	90.1	0.14	0.11	0	0
769	84	21	H_gen	13.9	90.7	0.08	0	0	1
770	84	24	H_gen	13.9	90.4	0.04	0	1	0
771	84	21	H_gen	13.8	91.6	0.01	0	0	0
772	84	24	H_gen	13.8	91.2	0	0	0	0
773	84	24	H_gen	13.8	91.1	0.03	0	1	1
774	140	3	H_gen	14.1	91	1.3	0.03	0	0
775	140	6	H_gen	14.8	91.7	0.14	0.01	0	1
776	140	9	H_gen	14.6	91.6	0.14	0	0	1
777	140	12	H_gen	14.4	90.1	0	0	0	1
778	140	3	H_gen	15	85.2	4.5	0.11	0	0
779	140	6	H_gen	14	91.6	0	0	1	0
780	140	12	H_gen	14.8	92.8	0	0	1	1
781	140	12	H_gen	14	91	0	0	1	0
782	140	15	H_gen	14.4	91	0	0	1	0
783	140	21	H_gen	14.4	91.4	0	0	1	0
784	153	3	H_sar	25.1	57.5	95.5	0.92	0	0
785	154	3	H_sar	18.1	66	13.3	1.6	0	0
786	91	3	H_sar	13.9	89.9	0.01	0	0	1
787	91	6	H_sar	14.1	91.5	0	0	0	1
788	240	3	H_sar	14.6	86.7	0.02	0.01	1	1
789	240	6	H_sar	14.7	89.5	0.02	0.01	1	0
790	240	9	H_sar	14.2	90.5	0	0	1	1
791	241	9	H_sar	14.3	90.2	0	0	0	0
792	235	3	H_sar	17.3	81.8	3.88	0.05	0	0
793	235	6	H_sar	17.9	81.1	0.68	0.15	1	1
794	199	3	H_sar	19.3	76.1	20.4	1.7	0	0
795	41	3	H_sar	21.5	52.9	13.4	1.3	0	0
901	82	3	H_imp	18.9	51.8	160	2.7	0	0
902	82	6	H_imp	17	61.3	59	2.6	0	0
903	82	9	H_imp	18.3	54.3	31	2.4	0	0
904	82	12	H_imp	14.2	89.8	1.4	0.3	0	0
905	82	15	H_imp	13.8	90.7	0.24	0.02	0	0
906	82	18	H_imp	13.6	91.5	0.05	0	0	0
907	82	21	H_imp	13.7	91.8	0.03	0	0	1
908	82	24	H_imp	13.8	92.1	0.03	0	0	0
909	82	27	H_imp	13.9	92.5	0.02	0	0	0
910	82	30	H_imp	14.1	92.9	0.02	0	0	1
911	82	33	H_imp	14.1	92.8	0.02	0	0	0
912	82	36	H_imp	14.3	92.8	0.02	0	0	1
913	82	39	H_imp	14.3	92.8	0.02	0	0	1
914	82	42	H_imp	14.3	92.9	0.02	0	1	0
915	82	45	H_imp	14.1	93	0.01	0	0	0
916	82	48	H_imp	14.1	93	0.01	0	0	0
917	82	51	H_imp	13.6	93.1	0.01	0	0	0
918	82	54	H_imp	13.6	93.2	0.01	0	0	0
919	82	57	H_imp	13.5	93.1	0.01	0	0	1
920	82	60	H_imp	13.3	92.7	0.01	0	0	0
921	82	9	H_imp	13.4	81.2	0.09	0.01	0	0
922	82	12	H_imp	13.8	81.4	0.03	0	0	1
923	82	6	H_imp	18.9	49	1.01	0.11	0	0
924	82	6	H_imp	14.5	83.8	0.12	0.01	0	0
925	82	10	H_imp	14.4	85.1	0.11	0	0	0
926	219	3	H_imp	10.8	84.5	130	6	0	0
927	219	6	H_imp	10.3	87.1	24	0.56	0	1
928	219	9	H_imp	10	89.3	4.2	0.01	0	1
929	219	12	H_imp	10.1	91.6	3.15	0	0	1
930	219	15	H_imp	9.9	92.3	1.75	0	0	1
931	219	18	H_imp	10.1	92.2	0.02	0	0	1
932	219	21	H_imp	9.9	92.5	0	0	0	0
933	219	24	H_imp	10.2	93.3	0	0	0	0
934	219	27	H_imp	10.2	93.2	0	0	0	1
935	219	30	H_imp	10.3	92.9	0	0	0	1
936	219	33	H_imp	10.2	92.8	0	0	0	0
937	219	36	H_imp	10.3	92.9	0	0	0	1
938	219	39	H_imp	10.3	92.9	0	0	0	1
939	219	12	H_imp	9.9	93.5	3.95	0.01	0	1
940	219	15	H_imp	10.2	93.6	0.02	0	0	1
941	219	18	H_imp	10.4	93.6	0.01	0	0	1
942	220	3	H_imp	12.2	87	70.2	4	0	1
943	220	6	H_imp	10.7	88.3	3.92	0	0	1
944	220	9	H_imp	11.3	88.8	0.91	0	0	1
945	220	12	H_imp	11.1	88.3	0.01	0	0	1
946	220	15	H_imp	11.3	91.1	0	0	0	1
947	220	18	H_imp	12.3	93.3	0	0	0	0
948	220	21	H_imp	12.6	93.6	0	0	0	0
949	220	24	H_imp	12.3	93.4	0	0	0	0
950	221	3	H_imp	12.1	92.2	0	0	0	0
951	221	6	H_imp	12.2	92.7	0	0	0	1
952	221	9	H_imp	11.9	92.7	0	0	0	1
953	221	12	H_imp	11.9	92.8	0	0	0	0
954	222	3	H_imp	15.8	64	1.88	0.15	0	0
955	222	6	H_imp	15.6	80.1	0.01	0	0	0
956	222	9	H_imp	14.3	84	0	0	0	1
957	222	12	H_imp	14.1	88.4	0	0	0	1
958	222	15	H_imp	14.1	88.2	0	0	1	1
959	222	18	H_imp	13.7	87.4	0	0	0	0
960	251	3	H_imp	16.4	79.5	19.5	0.17	0	0
961	266	3	H_imp	20.2	49.1	580	73	0	0
962	266	6	H_imp	15.8	74.1	175	2.8	0	0
963	266	9	H_imp	15.1	77	192	0.55	0	0
964	266	12	H_imp	15.2	78.4	0.3	0.19	0	0
965	266	15	H_imp	15.4	67.8	2.2	0.24	0	0
966	266	18	H_imp	14.4	81	9.4	0.4	0	0
967	266	21	H_imp	13.9	82.1	0.71	0.14	0	0
968	266	24	H_imp	13.4	89.6	0.1	0.03	0	1
969	266	27	H_imp	13.4	92	0.33	0.01	0	1
970	266	30	H_imp	13.5	91	1.4	0.04	0	1
971	266	33	H_imp	13.4	91.4	14.64	0.05	0	1
972	266	36	H_imp	13.4	91.7	1.01	0.01	0	1
973	266	39	H_imp	13.4	92	0.28	0	0	1
974	266	42	H_imp	13.3	92.4	0.14	0.01	0	0
975	266	45	H_imp	13.5	92.7	0.02	0	0	0
976	266	48	H_imp	13.6	92.7	0.2	0.01	0	0
977	266	51	H_imp	13.6	92.7	12.5	0.19	0	0
978	266	45	H_imp	13.5	92.3	0	0	0	1
979	266	48	H_imp	13.6	92.9	0	0	0	1
980	266	51	H_imp	13.9	93.2	0	0	0	0
981	266	54	H_imp	13.8	92.2	0	0	0	1
982	267	3	H_imp	15.1	84.7	392.3	1.52	0	0
983	267	6	H_imp	14.6	85.4	174.6	5.08	0	0
984	267	9	H_imp	14.4	85.6	112.7	0.93	0	0
985	267	12	H_imp	14.1	86.1	67.4	0.52	0	1
986	267	15	H_imp	13.8	87.3	35.84	0.28	0	0
987	267	18	H_imp	13.8	87.7	19.7	0.34	0	1
988	267	21	H_imp	13.6	88.5	10.65	0.19	0	0
989	267	24	H_imp	13.5	88.8	7.68	0.12	0	0
990	267	27	H_imp	13.4	89.1	5.37	0.1	0	0
991	267	30	H_imp	13.2	89.8	3.99	0.9	0	0
992	267	33	H_imp	13.2	90	3.12	0.06	0	0
993	267	36	H_imp	13.1	90.4	2	0.03	0	0
994	267	39	H_imp	13.1	90.4	0.67	0.01	0	0
995	267	42	H_imp	13.1	90.5	0.3	0.02	0	1
996	267	45	H_imp	13	90.5	0.02	0	0	0
997	267	45	H_imp	13.1	91.6	0	0	0	0
998	267	48	H_imp	13.2	91	0	0	0	0
999	268	9	H_imp	13.9	93.1	0	0	0	1
1000	268	12	H_imp	13.8	92.7	0	0	0	0
1001	268	15	H_imp	13.5	92.4	0	0	0	1
1002	268	18	H_imp	13.4	91.2	0	0	0	1
1003	268	21	H_imp	13.4	92.4	0	0	0	0
1004	248	3	H_imp	17.1	82.6	0.81	0.58	0	0
1005	248	6	H_imp	16.3	84.2	0.05	0.02	0	0
1006	249	3	H_imp	18.5	79.5	0.12	0.04	0	0
1007	34	3	H_imp	19.9	65.5	0.62	0.25	0	0
1008	169	3	H_imp	20.3	74.4	150	2.93	0	0
1009	169	6	H_imp	20.4	74.1	30.34	1.64	0	0
1010	169	9	H_imp	20.5	72.1	6.95	0.83	0	0
1011	169	12	H_imp	20.5	70.6	1.71	0.37	0	0
1012	169	15	H_imp	21	64.9	0.68	0.31	0	0
1013	169	18	H_imp	21.4	60	0.37	0.08	0	1
1014	169	21	H_imp	20.9	63.5	0.04	0.01	0	1
1015	169	24	H_imp	18	81.5	0.01	0	0	0
1016	35	3	H_imp	23.3	58.8	32.9	0.72	0	0
1017	35	6	H_imp	20.9	63.8	4.58	0.06	0	0
1018	35	9	H_imp	18.7	79.6	5.2	0.06	0	0
1019	35	12	H_imp	15.9	84.2	0.04	0	0	0
1020	35	15	H_imp	15.2	87.1	0	0	0	0
1021	35	18	H_imp	14.8	88.9	0	0	0	1
1022	35	21	H_imp	14.7	89.1	0	0	0	1
1023	35	24	H_imp	14.5	90.2	0	0	0	1
1024	35	27	H_imp	14.3	89.4	0	0	0	1
1025	35	30	H_imp	14.1	89.5	0	0	0	1
1026	35	30	H_imp	14	90	0	0	0	0
1027	36	9	H_imp	14.6	92	0	0	0	1
1028	36	12	H_imp	14.7	92	0	0	0	0
1029	36	15	H_imp	14.9	91.3	0	0	0	0
1030	35	3	H_imp	17.2	93.5	0.02	0	0	0
1031	35	6	H_imp	15.1	92.8	0	0	0	0
1032	259	3	H_imp	19	82.6	33	0.28	0	0
1033	233	3	H_imp	14.3	81.8	13.1	0.23	0	1
1034	233	6	H_imp	13.2	92.3	2.61	0.04	0	1
1035	233	9	H_imp	12.8	95.2	1.02	0	0	1
1036	234	3	H_imp	16.3	84.9	5990	15.19	0	0
1037	234	6	H_imp	15.6	86.5	5.86	0.19	0	0
1038	234	9	H_imp	14.7	87	2.31	0	0	1
1039	234	12	H_imp	14.2	90.8	0.05	0	0	1
1040	234	15	H_imp	14.2	91.6	0	0	0	1
1041	234	3	H_imp	13.9	92.1	0	0	0	0
1042	234	6	H_imp	13.8	92	0	0	0	0
1043	234	9	H_imp	13.9	92	0	0	0	1
1044	234	12	H_imp	13.8	92	0	0	0	1
1045	234	12	H_imp	14.1	91.4	0	0	0	1
1046	234	15	H_imp	13.7	91.7	0	0	0	1
1047	218	3	H_imp	14.5	90.5	0.02	0	0	0
1048	218	6	H_imp	13.6	93	0.04	0	0	1
1049	218	9	H_imp	13.7	93.2	0.03	0	0	0
1050	218	12	H_imp	14	93.7	0.03	0.01	0	1
1051	218	3	H_imp	15.8	89.6	2.26	0.23	0	0
1052	218	6	H_imp	13.3	92.3	0	0	1	1
1053	218	9	H_imp	13.8	92.4	0	0	1	1
1054	218	12	H_imp	13.6	91.4	0	0	0	1
1055	218	15	H_imp	13.7	91.7	0	0	0	1
1056	218	18	H_imp	14	93.7	0	0	0	1
1057	218	6	H_imp	17.4	87.5	0.02	0	0	1
1058	121	3	H_imp	14.8	81.9	94.2	0.97	0	0
1059	121	9	H_imp	13.8	85.1	0.01	0	0	1
1060	121	12	H_imp	13.5	86.9	0.01	0	0	0
1061	121	15	H_imp	14.8	87.5	0.05	0	0	1
1062	121	18	H_imp	14.2	89.8	0.05	0	0	1
1063	121	21	H_imp	14.1	90.3	0.02	0	0	1
1064	121	24	H_imp	14.1	90.7	0	0	0	1
1065	121	27	H_imp	14.1	91	0	0	0	0
1066	121	30	H_imp	13.8	91.5	0	0	0	1
1067	121	33	H_imp	13.8	91.6	0	0	0	1
1068	121	36	H_imp	14.1	92.1	0	0	0	0
1069	121	39	H_imp	14.2	92.4	0	0	1	0
1070	121	42	H_imp	14.4	92.6	0	0	0	1
1071	121	45	H_imp	14.5	92.8	0	0	0	0
1072	121	48	H_imp	14.5	92.8	0	0	0	1
1073	121	51	H_imp	14.5	92.9	0	0	0	1
1074	121	54	H_imp	14.7	93	0	0	0	1
1075	121	57	H_imp	14.8	93.1	0	0	0	0
1076	121	60	H_imp	14.8	93.2	0	0	0	1
1077	121	63	H_imp	14.8	93.2	0	0	0	0
1078	121	24	H_imp	13.8	91.8	0	0	0	0
1079	121	27	H_imp	13.6	91.8	0	0	0	1
1080	121	30	H_imp	13.5	92	0	0	0	0
1081	121	33	H_imp	13.5	92.1	0	0	0	1
1082	122	36	H_imp	13.7	92.5	0	0	0	1
1083	123	39	H_imp	13.8	92.7	0	0	0	1
1084	124	42	H_imp	13.9	92.8	0	0	0	0
1085	256	3	H_imp	21.6	74.8	112	7	0	0
1086	256	6	H_imp	19.6	82.2	13	0.27	0	0
1087	256	9	H_imp	19.8	84.1	4.5	0.11	0	0
1088	256	12	H_imp	17.4	88.2	3.5	0.02	0	0
1089	256	15	H_imp	16.6	91.6	0.77	0.01	0	0
1090	256	18	H_imp	16.2	91.1	0.63	0.01	0	0
1091	256	21	H_imp	16.1	91.4	0.03	0	0	1
1092	256	24	H_imp	16.1	91.9	0	0	0	1
1093	256	27	H_imp	16	91.9	0	0	0	0
1094	256	30	H_imp	15.8	91.8	0	0	0	0
1095	256	33	H_imp	15.7	91.7	0	0	0	0
1096	256	36	H_imp	15.5	91.6	0	0	0	0
1097	256	39	H_imp	15.5	91.7	0	0	0	1
1098	256	42	H_imp	15.4	91.8	0	0	0	0
1099	256	45	H_imp	15.4	91.8	0	0	0	0
1100	256	48	H_imp	15.4	91.8	0	0	0	1
1101	256	15	H_imp	16.4	89.8	0.01	0	0	1
1102	256	18	H_imp	16.3	90.8	0	0	0	1
1103	256	21	H_imp	16.4	91.3	0	0	0	1
1104	256	24	H_imp	16.3	91.5	0	0	0	1
1105	256	27	H_imp	16.4	91.4	0	0	0	0
1106	256	30	H_imp	16.4	91.5	0	0	0	0
1107	256	33	H_imp	16.4	91.5	0	0	0	0
1108	256	24	H_imp	16.4	91.3	0	0	0	1
1109	244	3	H_imp	20.9	73	166	50	0	0
1110	244	6	H_imp	17.2	87.8	28	2	0	0
1111	244	9	H_imp	15.7	92.4	15	0.21	0	1
1112	244	12	H_imp	15.6	91.1	0.02	0	0	1
1113	244	15	H_imp	15.7	92.9	0.01	0	0	1
1114	244	18	H_imp	16.4	93.1	0	0	0	1
1115	244	21	H_imp	16.6	93.2	0	0	0	0
1116	244	24	H_imp	16.8	93.3	0	0	0	0
1117	244	27	H_imp	17	93.4	0	0	0	0
1118	244	30	H_imp	16.4	93.6	0	0	0	0
1119	244	3	H_imp	19.2	82.1	0.01	0	0	0
1120	244	6	H_imp	18.1	86.9	0.18	0.03	0	0
1121	135	3	H_imp	23.3	61.2	54	2.4	0	0
1122	134	6	H_imp	18.2	71.6	0.2	0.03	0	0
1123	134	12	H_imp	17.5	69.2	0.01	0	0	0
1129	78	3	H_ita	15.4	83.2	182.3	6.6	0	0
1130	78	6	H_ita	14.8	85.2	41.7	5.6	0	0
1131	78	9	H_ita	14.4	87.2	0.1	0	0	1
1132	78	12	H_ita	14.4	88.2	0	0	0	1
1133	78	15	H_ita	14.1	89.5	0	0	0	1
1134	78	18	H_ita	14	91	0	0	0	1
1135	78	21	H_ita	14.4	92	0	0	0	1
1136	78	24	H_ita	15	92.3	0	0	0	0
1137	78	27	H_ita	15.2	92.4	0	0	0	0
1138	78	30	H_ita	15.2	92.5	0	0	0	0
1139	78	33	H_ita	15.2	92.5	0	0	0	0
1140	81	3	H_ita	11.2	94.9	11	0	1	0
1141	81	6	H_ita	10	94.1	0	0	0	1
1142	81	9	H_ita	10.1	93.2	0	0	1	1
1143	81	12	H_ita	10	93.6	0	0	1	1
1144	81	15	H_ita	10.2	94.1	0	0	0	1
1145	81	18	H_ita	10.6	94.3	0	0	0	1
1146	81	9	H_ita	11.4	88.9	0	0	0	0
1147	81	12	H_ita	10.7	90.3	0	0	0	0
1148	81	15	H_ita	10.8	92.3	0	0	0	0
1149	81	18	H_ita	10.6	92.7	0	0	1	0
1158	120	3	H_ita	18.5	85.1	23.3	1.5	0	0
1159	120	6	H_ita	18	86.8	3.5	0.4	1	0
1160	120	9	H_ita	13.9	90.4	0	0	1	0
1161	120	12	H_ita	13.8	91.6	0	0	1	1
1162	120	15	H_ita	13.7	91.9	0	0	1	0
1163	120	18	H_ita	13.6	92.1	0	0	1	1
1164	120	21	H_ita	13.2	92.6	0	0	1	0
1165	120	24	H_ita	13.1	93	0	0	1	1
1166	120	27	H_ita	13.1	93.3	0	0	1	0
1167	120	30	H_ita	13	93.3	0	0	0	0
1168	120	33	H_ita	12.9	93.8	0	0	0	0
1169	120	36	H_ita	12.7	93.8	0	0	1	1
1170	120	39	H_ita	13.1	94.2	0	0	1	0
1171	120	42	H_ita	12.8	94	0	0	0	1
1172	120	45	H_ita	12.9	93.7	0	0	1	0
1173	120	48	H_ita	12.7	94.2	0	0	1	0
1174	120	51	H_ita	13.2	94.5	0	0	0	0
1175	190	3	H_ita	9.5	89	20	0.1	1	0
1176	190	6	H_ita	9.3	89.8	0.1	0	1	0
1177	190	9	H_ita	9.1	90.7	0	0	0	0
1178	190	12	H_ita	9.1	90.8	0	0	0	0
1179	191	3	H_ita	11	86.2	123.6	0.3	0	0
1180	191	6	H_ita	10.4	89	24.3	0.2	0	0
1181	191	9	H_ita	9.7	90.1	0.2	0	0	0
1182	191	12	H_ita	9.7	90.6	0	0	0	0
1183	191	15	H_ita	9.8	91.4	0	0	0	0
1184	192	3	H_ita	11.1	93.1	29.7	0.3	0	0
1185	192	6	H_ita	10.5	93.9	0.5	0	0	1
1186	192	9	H_ita	10.4	90.5	0	0	0	1
1187	192	12	H_ita	10.3	91.8	0	0	0	1
1188	192	15	H_ita	10.4	92.3	0	0	0	0
1189	192	18	H_ita	10.7	93.2	0	0	0	0
1190	192	21	H_ita	10.8	93	0	0	0	0
1191	246	3	H_ita	8.9	95.3	137.1	5.9	0	0
1192	246	6	H_ita	8.5	95.4	95.1	1.7	0	0
1193	246	9	H_ita	8.7	95.1	11	0.2	0	0
1194	246	12	H_ita	8.1	95.1	9.6	0.1	0	0
1195	246	15	H_ita	7.2	95.4	17.5	0.4	0	0
1196	246	18	H_ita	7.4	95.5	12.2	0.2	0	1
1197	246	21	H_ita	7.3	95.6	0	0	0	1
1198	246	24	H_ita	7.2	95.7	0	0	0	1
1199	246	27	H_ita	7.3	95.8	0	0	0	1
1200	246	30	H_ita	7.5	95.8	0	0	0	0
1201	246	15	H_ita	8.2	95.2	2.4	0.1	0	1
1202	246	18	H_ita	7.8	95.3	1.3	0	0	1
1203	246	6	H_ita	9	95.3	2	0	0	0
1204	246	9	H_ita	9.2	95.2	0	0	0	1
1205	245	3	H_ita	10.1	95.3	12.6	0.2	0	1
1206	245	6	H_ita	9.2	95.4	0.1	0.1	0	1
1207	269	3	H_ita	18	62	502	17	0	0
1208	269	6	H_ita	16.4	75.2	117	4	0	0
1209	269	9	H_ita	15.2	81	5.1	0.4	0	0
1210	269	12	H_ita	14.7	82.3	0.3	0	0	0
1211	269	15	H_ita	13.5	89.8	0.1	0	1	0
1212	269	18	H_ita	13.1	91	0	0	0	1
1213	269	21	H_ita	12.9	92	0	0	0	1
1214	269	24	H_ita	12.7	92.6	0	0	1	0
1215	269	27	H_ita	12.6	93	0	0	0	1
1216	269	30	H_ita	12.6	93.1	0	0	0	1
1217	269	33	H_ita	12.5	93.4	0	0	0	0
1218	269	36	H_ita	12.5	93.5	0	0	0	0
1219	269	39	H_ita	12.5	93.5	0	0	0	0
1220	269	42	H_ita	12.4	93.6	0	0	0	1
1221	269	45	H_ita	12.6	93.9	0	0	0	1
1222	269	48	H_ita	12.4	94	0	0	0	1
1223	269	51	H_ita	12.4	94	0	0	0	0
1224	269	54	H_ita	12.5	94	0	0	0	0
1225	269	57	H_ita	12.6	94.1	0	0	0	0
1226	269	60	H_ita	12.5	94.2	0	0	0	0
1235	242	3	H_ita	16	84.1	4	1.6	0	0
1236	242	6	H_ita	16.4	84.1	0.6	0	0	0
1237	242	9	H_ita	15.4	85	0.6	0.2	0	0
1238	242	12	H_ita	15	89	0.1	0	0	1
1239	242	15	H_ita	15.4	89.4	0.1	0	1	0
1240	242	18	H_ita	15	90	0	0	1	0
1241	40	3	H_ita	17.1	83.2	149.4	1.5	0	0
1242	40	6	H_ita	15.7	88.3	18.8	0.6	0	0
1243	40	9	H_ita	15.7	89.2	3.7	0.3	0	0
1244	40	12	H_ita	14.2	91.6	3	0.1	0	0
2001	187	3	H_str	17.2	74.2	1.25	0.09	0	1
2002	187	6	H_str	14.2	88.2	0.08	0.01	0	1
2003	187	9	H_str	13.3	90.8	0.01	0	0	1
2004	187	12	H_str	12.3	95.6	0.01	0	0	1
2005	187	15	H_str	11.8	94.9	0	0	1	1
2006	187	18	H_str	11.3	95	0	0	0	1
2007	187	21	H_str	10.1	95.2	0	0	0	1
2008	187	24	H_str	10.1	96.8	0	0	0	1
2009	187	27	H_str	9.9	96	0	0	0	1
2010	187	30	H_str	9.7	96.7	0	0	0	0
2011	187	33	H_str	9.7	96.9	0	0	0	0
2012	187	36	H_str	10.3	97.2	0	0	0	1
2013	187	39	H_str	10	97.3	0	0	0	0
2014	187	12	H_str	11.9	94.4	0	0	0	1
2015	187	15	H_str	12.3	96.8	0	0	0	1
2016	76	3	H_str	15.6	86.2	3.15	0.05	0	0
2017	76	6	H_str	15.3	86.6	0.2	0.01	0	1
2018	76	9	H_str	15.3	89.7	0.01	0	0	1
2019	77	3	H_str	15.5	83.6	1.73	0.83	0	1
2020	188	3	H_ita	12.7	90.1	417	181.4	0	0
2021	188	6	H_ita	12.5	90.6	86	3.5	1	0
2022	188	9	H_ita	12.2	90.9	13.9	0.24	1	0
2023	188	12	H_ita	12.1	91.1	10.19	0.03	1	0
2024	188	15	H_ita	11.9	91.5	6.42	0.03	0	1
2025	188	18	H_ita	11.8	91.7	4.06	0.03	0	1
2026	188	21	H_ita	11.6	92	1.87	0.04	0	1
2027	188	24	H_ita	11.7	92.4	1.42	0.01	0	0
2028	188	27	H_ita	11.8	92.6	0.46	0.01	0	1
2029	188	30	H_ita	11.8	92.6	0.08	0.03	0	0
2030	188	33	H_ita	11.8	92.8	0.02	0.01	0	1
2031	188	36	H_ita	11.8	92.9	0.02	0.01	0	0
2032	188	39	H_ita	11.9	93	0.01	0	0	1
2033	188	42	H_ita	11.8	93	0.01	0	0	0
2034	188	45	H_ita	11.5	92.9	0	0	0	0
2035	188	48	H_ita	11.5	93	0	0	0	1
2036	188	45	H_ita	11.9	93.2	0	0	0	0
2037	188	48	H_ita	11.8	93.2	0	0	0	0
2038	188	51	H_ita	11.7	93.2	0	0	0	1
2039	188	54	H_ita	11.8	93.2	0	0	0	0
2040	148	3	H_ita	16	77.2	81.8	3.6	1	0
2041	148	6	H_ita	15.8	78.9	32.5	0.3	1	0
2042	148	9	H_ita	15.6	80.1	12	0.18	1	0
2043	148	6	H_ita	12.3	90.6	15.76	0.94	0	0
2044	148	9	H_ita	12.1	90.7	5.41	0.26	0	0
2045	148	12	H_ita	11.9	90.9	0.69	0.11	1	0
2046	148	15	H_ita	12	91.4	1.04	0.7	1	0
2047	148	18	H_ita	12.2	92.1	0.05	0.01	1	0
2048	148	21	H_ita	12.3	92.4	0.04	0.01	1	1
2049	148	24	H_ita	12.4	92.8	0.04	0.01	1	1
2050	148	27	H_ita	12.6	93	0.03	0.01	1	1
2051	148	30	H_ita	12.6	93.1	0.02	0.01	1	0
2052	148	33	H_ita	12.7	93.4	0.01	0	1	1
2053	148	36	H_ita	12.7	93.4	0.01	0	1	1
2054	148	39	H_ita	12.8	93.6	0.01	0	1	1
2055	148	42	H_ita	12.7	93.6	0.01	0	1	0
2056	57	3	H_ita	16.1	87.4	143	20	0	0
2057	184	3	H_ita	16.9	82.6	26.3	1.3	0	0
2058	185	3	H_ita	13.7	81.1	0.01	0	1	0
2059	186	6	H_ita	12.7	83.3	0.1	0.05	1	0
2060	126	6	H_ita	15.6	80.5	33.3	14.3	0	0
2061	126	24	H_ita	14.2	80.6	28	9.8	0	0
2062	127	6	H_ita	19.5	80.5	337	132	0	0
2063	127	12	H_ita	19.1	83.3	70.7	29.6	0	0
2064	127	24	H_ita	18.9	84.1	10.6	1.2	0	0
2065	127	30	H_ita	18.8	84.4	8	0.6	0	0
2066	127	42	H_ita	18.8	84.4	1.5	0.5	0	0
2067	243	3	H_ita	16.5	83.4	30.5	0.4	0	0
2068	243	6	H_ita	15.4	79.4	0.01	0	0	0
2069	89	6	H_str	18.2	83.1	16	5	0	0
2070	90	3	H_str	20.5	80	188	23.7	0	0
2071	90	6	H_str	19.3	81.5	134	17	0	0
2072	90	9	H_str	19	82.8	60	11	0	0
2073	90	12	H_str	17.8	82.6	25.41	0.62	0	0
2074	90	15	H_str	16.8	83.4	13.7	0.61	0	1
2075	90	18	H_str	16.5	83.4	12.28	0.57	0	0
2076	90	21	H_str	16.5	83.4	7.59	0.34	0	0
2077	90	24	H_str	15.8	83.6	6.98	0.26	0	0
2078	90	27	H_str	15	83.7	4.76	0.62	0	1
2079	90	30	H_str	15.9	83.1	4.11	2.95	0	0
2080	90	33	H_str	16.1	83.1	3.12	0.68	0	0
2081	90	36	H_str	15.8	83	2.17	0.17	0	1
2082	90	30	H_str	16.1	82.8	0.02	0	0	0
2083	90	33	H_str	15.9	83.1	0.01	0	0	1
2084	83	3	H_str	21.3	81.1	81	2.4	0	1
2085	83	6	H_str	17.8	82.3	56	4.8	0	1
2086	83	9	H_str	18	82.4	23.7	0.62	0	1
2087	83	12	H_str	18	82.2	10.9	1.31	0	0
2088	83	15	H_str	16.7	81.8	11.4	0.05	0	1
2089	144	6	H_str	18.9	80.9	43.4	0.45	0	0
2090	176	6	H_str	14.7	86.1	4.46	1.81	0	0
2091	174	3	H_str	15.2	85.2	3	0.09	0	0
2092	174	6	H_str	13.7	86.1	0.86	0.08	0	0
2093	174	9	H_str	13	86	0.06	0	0	1
2094	174	12	H_str	13	85.9	0.01	0	0	0
2095	174	15	H_str	12.8	85.6	0	0	0	1
2096	174	18	H_str	12.8	85.2	0	0	0	0
2097	175	3	H_str	13.4	85.4	13.74	0.01	1	0
2098	175	6	H_str	13	85.4	1.78	0.02	0	1
2099	175	9	H_str	13.1	80.2	0.23	0.01	0	0
2100	175	12	H_str	13	85.2	0.2	0.01	0	1
2101	175	15	H_str	13.1	85.6	0.16	0.01	0	0
2102	213	3	H_amb	16.9	83.2	3	0.02	0	0
2103	214	3	H_amb	19.8	79.9	4.7	0.7	1	0
2104	215	6	H_amb	18.2	76.1	0.03	0	1	0
2105	216	3	H_amb	18.3	76.3	4.4	0.03	0	0
2106	260	3	H_amb	12.2	85.7	19.6	0.55	0	1
2107	260	6	H_amb	12	85.5	9.05	0.01	1	1
2108	260	9	H_amb	12	83.4	2	0	0	1
2109	260	12	H_amb	11.8	82.5	0	0	0	1
2110	260	15	H_amb	11.7	82.8	0	0	1	1
2111	260	18	H_amb	11.8	82.6	0	0	0	1
2112	260	21	H_amb	11.9	82.6	0	0	0	1
2113	260	24	H_amb	12	82.6	0	0	1	1
2114	260	27	H_amb	12	82.5	0	0	1	1
2115	260	30	H_amb	12	82.6	0	0	0	1
2116	260	18	H_amb	11.9	82.8	0	0	0	0
2117	260	21	H_amb	12	82.9	0	0	0	1
2118	260	24	H_amb	11.9	83.2	0	0	0	1
2119	260	27	H_amb	11.8	83.1	0	0	0	1
2120	5	6	H_ita	24.6	82.5	0.99	0.28	1	0
2121	116	6	H_ita	15.9	84.5	0.6	0	1	0
2123	117	6	H_ita	31	78	16	0.8	0	0
2124	115	6	H_ita	26	87	6.65	1.14	1	0
2125	141	6	H_ita	23.6	72.6	0.15	0	1	0
2126	150	6	H_ita	21.8	89.2	0.5	0	1	0
2127	8	6	H_ita	26.4	67.5	100	2.18	0	0
2128	14	6	H_ita	28.4	70	100	3.58	0	0
2129	16	6	H_ita	23	71	17	0.28	0	0
2130	38	6	H_ita	29.5	57	100	3.78	0	0
2131	159	6	H_ita	22.8	90	3.52	0	1	0
2132	39	6	H_ita	27.6	52	100	100	0	0
2133	21	6	H_ita	26.1	67.9	100	11.1	0	0
2135	42	6	H_ita	29.4	37	100	0.5	0	0
2136	43	6	H_ita	27.2	73	15.5	0.32	0	0
2137	44	6	H_ita	24.3	74.2	9.2	0.23	1	0
2138	45	6	H_ita	27.4	57.5	100	2.23	0	0
2139	88	6	H_ita	29.2	60	100	0.5	0	0
2141	106	6	H_ita	24.9	43.9	100	7.66	0	0
2142	262	6	H_ita	26	73.9	0.5	0	1	0
2143	146	3	H_ita	12.8	85.8	250	4.25	0	0
2144	146	6	H_ita	12.1	87	62	0.67	0	0
2145	146	9	H_ita	11.8	87.7	9	0.11	0	0
2146	146	12	H_ita	11.3	87.6	3.48	0.04	0	0
2147	146	15	H_ita	10.9	87.8	0.49	0.01	0	0
2148	146	18	H_ita	10.7	88	0.1	0	0	0
2149	146	21	H_ita	10.4	88	0	0	0	1
2150	146	24	H_ita	10.3	88	0	0	0	1
2151	37	3	H_str	10.7	87.1	7.29	0.39	1	0
2152	37	6	H_str	10.1	87.3	0.05	0	1	0
2153	37	9	H_str	9.3	87.4	0	0	0	0
2154	37	12	H_str	8.5	87	0	0	0	0
2155	37	3	H_str	12.4	86.3	0.1	0	1	1
2156	37	6	H_str	12.1	86.4	0.1	0	0	1
2157	139	3	H_str	15	81	15.24	3.51	1	1
2158	139	6	H_str	14.6	82.7	2.18	0.01	1	1
2159	139	9	H_str	13.6	83	0.14	0	1	1
2160	139	12	H_str	13.3	83.2	0.05	0	1	0
2161	139	15	H_str	13.6	83	0.01	0	0	0
2162	139	18	H_str	13.9	83	0	0	0	0
2163	138	9	H_str	14.6	82.7	0	0	1	0
2164	142	3	H_str	16.9	88.8	31.8	10.2	0	1
2165	142	6	H_str	16.1	86.4	10.9	0.05	0	1
2166	142	9	H_str	14.2	91.1	2.6	0.01	0	1
2167	142	12	H_str	14.2	91.1	2.6	0.01	0	1
2168	142	15	H_str	14.2	91.1	1.6	0.01	0	0
2169	142	18	H_str	13.4	84.6	0.05	0	0	1
2170	142	21	H_str	12.7	85	0.01	0	0	0
2171	142	24	H_str	12.7	84.8	0.01	0	0	0
2172	142	27	H_str	12.4	84.7	0.01	0	0	1
2173	142	30	H_str	12.4	84.3	0	0	0	0
2174	116	3	H_ita	18	83.8	3.5	0.2	1	0
2175	116	9	H_ita	15.2	88.8	0	0	0	1
2176	116	10	H_ita	14.9	88.3	0	0	0	0
3001	179	3	H_str	19.3	80.3	16	5	0	0
3002	179	6	H_str	16.3	86.5	3.6	0.7	0	1
3003	179	9	H_str	12.8	94	0.66	0	0	1
3004	179	12	H_str	12.8	97.634	0.2	0	0	1
3005	179	15	H_str	13.8	96.567	0.08	0	0	1
3006	180	6	H_str	16	81	31	20	0	0
3007	263	3	H_str	23	79.5	12	2.1	0	0
3008	263	6	H_str	15.2	90.3	6.8	0.06	0	1
3009	263	9	H_str	15.1	92.6	0.06	0.01	0	1
3010	263	12	H_str	15	92.8	0	0	0	1
3011	263	15	H_str	14.9	93.3	0	0	0	0
3012	263	18	H_str	14.1	98.3586	0	0	0	1
3013	263	21	H_str	13.8	99.5071	0	0	0	1
3014	263	24	H_str	13.5	99.0646	0	0	0	1
3015	265	21	H_str	13.2	98.543	0	0	0	1
3016	265	24	H_str	13.2	96.0661	0	0	0	1
3017	263	27	H_str	13.2	95.9598	0	0	0	1
3018	263	30	H_str	13.1	96.8581	0	0	0	1
3019	264	3	H_str	18.1	72	0.81	0.08	0	0
3020	119	3	H_str	16.3	83.5	10.03	0.18	1	0
3021	119	6	H_str	15.8	86.7	0.64	0.01	1	1
3022	119	8.1	H_str	15.3	93	0.29	0	1	1
3023	247	3	H_str	19.2	79.2	11.9	2.51	0	1
3024	247	6	H_str	17	97.9035	2.31	0.01	0	1
3025	247	9	H_str	18.8	83.3	0.04	0	0	0
3026	92	3	H_str	24	55.3	15	0.7	0	0
3027	92	6	H_str	22.5	61	3.8	0.1	0	0

## Sheet: distribution_records
species	lat	long	IMPORTANT NOTE:
flavus	40.49	9.52	To avoid illegal poaching on protected species, we degraded the quality of distribution records reported here.
flavus	40.45	9.55	The reported coordinates have a random error of up to 3km, compared to the true ones.
flavus	40.61	9.67	The correct coordinates were used for analyses.
strinatii	44.76	9.24
strinatii	44.75	9.25
strinatii	44.72	9.74
strinatii	44.72	9.28
strinatii	44.71	9.27
strinatii	44.68	9.29
strinatii	44.66	9.48
strinatii	44.66	9.48
strinatii	44.66	9.35
strinatii	44.63	8.76
strinatii	44.62	9.74
strinatii	44.56	8.96
strinatii	44.55	8.85
strinatii	44.54	8.86
strinatii	44.54	8.86
strinatii	44.53	8.87
strinatii	44.52	8.88
strinatii	44.51	8.89
strinatii	44.49	8.86
strinatii	44.48	9.07
strinatii	44.48	9.52
italicus	44.47	10.56
strinatii	44.47	9.21
italicus	44.46	10.57
strinatii	44.46	9.04
strinatii	44.46	9.21
strinatii	44.45	9.24
strinatii	44.45	9.05
strinatii	44.45	9.05
strinatii	44.43	9.24
strinatii	44.42	9.04
italicus	44.42	10.94
strinatii	44.41	9.05
strinatii	44.41	9.03
strinatii	44.4	9.43
italicus	44.4	10.35
strinatii	44.39	9.04
strinatii	44.39	9.49
strinatii	44.38	9.05
strinatii	44.38	9.2
italicus	44.38	10.93
italicus	44.37	10.97
italicus	44.37	10.98
strinatii	44.36	9.21
strinatii	44.36	9.85
strinatii	44.36	9.53
strinatii	44.35	9.53
strinatii	44.35	9.52
strinatii	44.35	9.49
strinatii	44.34	8.23
strinatii	44.34	9.53
strinatii	44.33	9.51
strinatii	44.31	7.88
strinatii	44.31	9.53
strinatii	44.31	9.53
strinatii	44.3	7.85
strinatii	44.3	7.42
strinatii	44.3	7.42
strinatii	44.28	7.44
strinatii	44.28	9.52
strinatii	44.27	8.09
strinatii	44.26	9.56
italicus	44.24	10.33
strinatii	44.23	8.23
strinatii	44.23	8.35
ambrosii	44.23	9.67
ambrosii	44.23	9.68
ambrosii	44.22	9.68
strinatii	44.22	8.3
italicus	44.22	10.35
strinatii	44.22	8.29
strinatii	44.22	8.36
strinatii	44.21	8.37
ambrosii	44.21	9.69
ambrosii	44.21	9.69
strinatii	44.21	8.3
strinatii	44.21	8.36
strinatii	44.21	8.31
strinatii	44.21	8.3
strinatii	44.21	8.31
italicus	44.21	11.76
strinatii	44.2	8.32
strinatii	44.2	8.14
italicus	44.2	10.37
strinatii	44.19	8.4
italicus	44.19	10.38
ambrosii	44.19	9.71
strinatii	44.19	8.32
strinatii	44.19	8.33
ambrosii	44.19	9.72
ambrosii	44.19	9.71
ambrosii	44.19	9.71
italicus	44.19	10.8
strinatii	44.19	7.05
strinatii	44.19	7.05
strinatii	44.18	8.17
ambrosii	44.18	9.72
italicus	44.18	10.42
italicus	44.18	10.39
ambrosii	44.17	9.73
ambrosii	44.17	9.73
italicus	44.17	10.82
ambrosii	44.17	9.73
strinatii	44.16	8.27
ambrosii	44.16	9.74
ambrosii	44.16	9.75
strinatii	44.15	8.18
ambrosii	44.15	9.76
ambrosii	44.15	9.76
strinatii	44.14	8.19
strinatii	44.14	8.29
ambrosii	44.14	9.77
ambrosii	44.14	9.77
ambrosii	44.14	10.05
italicus	44.14	10.22
italicus	44.14	11.12
italicus	44.14	10.93
ambrosii	44.14	10.04
strinatii	44.13	7.87
strinatii	44.13	7.93
strinatii	44.13	7.96
ambrosii	44.13	9.78
ambrosii	44.13	10.05
italicus	44.13	10.22
italicus	44.13	10.94
ambrosii	44.13	9.75
strinatii	44.13	7.27
strinatii	44.13	7.59
ambrosii	44.12	9.77
strinatii	44.12	7.98
ambrosii	44.12	9.79
ambrosii	44.12	9.79
ambrosii	44.12	9.8
ambrosii	44.12	10.07
ambrosii	44.12	10.07
strinatii	44.12	7.09
strinatii	44.12	7.64
strinatii	44.11	7.99
ambrosii	44.11	9.77
ambrosii	44.11	9.78
ambrosii	44.11	10.17
italicus	44.11	11.42
italicus	44.11	10.31
ambrosii	44.11	9.78
strinatii	44.11	7.57
strinatii	44.1	7.99
ambrosii	44.1	10.14
ambrosii	44.1	10.17
ambrosii	44.1	10.17
ambrosii	44.1	10.17
ambrosii	44.1	9.79
ambrosii	44.1	9.8
ambrosii	44.1	9.79
ambrosii	44.1	9.8
strinatii	44.1	7.64
ambrosii	44.09	9.8
ambrosii	44.09	9.79
ambrosii	44.09	9.8
ambrosii	44.09	9.8
ambrosii	44.09	9.81
ambrosii	44.09	10.1
ambrosii	44.09	10.22
ambrosii	44.09	10.21
ambrosii	44.09	9.8
ambrosii	44.09	9.8
strinatii	44.09	7.65
strinatii	44.09	7.09
ambrosii	44.08	10.12
ambrosii	44.08	10.21
strinatii	44.08	7.11
italicus	44.08	10.29
italicus	44.08	10.22
italicus	44.08	10.2
ambrosii	44.07	10.19
italicus	44.07	10.24
italicus	44.07	10.29
ambrosii	44.07	10.2
strinatii	44.07	7.59
strinatii	44.07	7.12
strinatii	44.07	7.23
italicus	44.06	10.23
ambrosii	44.06	10.14
italicus	44.06	10.69
italicus	44.06	11.26
ambrosii	44.06	10.21
ambrosii	44.06	10.26
ambrosii	44.06	10.14
italicus	44.06	10.25
italicus	44.06	10.31
strinatii	44.06	6.84
strinatii	44.06	7.65
italicus	44.06	10.35
italicus	44.06	10.17
italicus	44.06	10.23
italicus	44.05	10.28
strinatii	44.05	7.68
strinatii	44.05	7.89
ambrosii	44.05	10.19
italicus	44.05	10.85
ambrosii	44.05	10.22
ambrosii	44.05	10.23
ambrosii	44.05	10.27
ambrosii	44.05	10.28
italicus	44.05	10.24
strinatii	44.05	7.67
strinatii	44.05	6.77
strinatii	44.05	7.44
strinatii	44.05	7.23
strinatii	44.05	7.57
italicus	44.05	10.28
italicus	44.05	10.32
italicus	44.05	10.24
italicus	44.05	10.32
italicus	44.04	10.3
strinatii	44.04	6.78
italicus	44.04	10.72
italicus	44.04	10.28
italicus	44.04	10.25
strinatii	44.04	7.57
italicus	44.04	10.33
italicus	44.04	10.53
italicus	44.04	10.29
italicus	44.04	10.33
strinatii	44.03	7.7
italicus	44.03	10.32
italicus	44.03	10.54
italicus	44.03	10.88
strinatii	44.03	7.29
strinatii	44.03	7.51
italicus	44.02	10.3
italicus	44.02	10.42
italicus	44.02	10.29
italicus	44.02	10.27
strinatii	44.02	7.58
strinatii	44.02	7.26
italicus	44.02	10.87
italicus	44.01	10.32
italicus	44.01	10.3
strinatii	44.01	7.93
strinatii	44.01	7.94
italicus	44.01	10.32
italicus	44.01	10.81
strinatii	44.01	7.17
strinatii	44	7.68
italicus	44	10.89
italicus	44	10.26
italicus	44	10.3
italicus	44	10.89
strinatii	44	7.32
strinatii	44	7.55
italicus	44	11.14
italicus	44	12.41
italicus	43.99	12.43
strinatii	43.99	7.68
strinatii	43.99	7.68
strinatii	43.99	7.96
italicus	43.99	10.23
italicus	43.99	10.38
italicus	43.99	10.51
italicus	43.99	10.9
italicus	43.99	10.9
strinatii	43.99	7.53
strinatii	43.99	7.56
italicus	43.99	10.51
italicus	43.99	10.51
italicus	43.99	11.15
italicus	43.98	10.24
italicus	43.98	10.31
italicus	43.98	10.42
italicus	43.98	10.3
italicus	43.98	10.3
italicus	43.98	10.3
strinatii	43.98	6.78
strinatii	43.98	7.33
italicus	43.98	10.37
italicus	43.98	11.16
strinatii	43.97	7.59
strinatii	43.97	7.62
strinatii	43.97	7.67
italicus	43.97	10.31
italicus	43.97	10.31
italicus	43.97	11.17
strinatii	43.97	7.46
strinatii	43.97	7.56
italicus	43.96	11.18
italicus	43.96	11.27
italicus	43.96	10.54
strinatii	43.96	7.51
strinatii	43.96	7.5
italicus	43.95	10.34
italicus	43.95	10.38
strinatii	43.94	7.55
italicus	43.94	11.29
italicus	43.94	11.12
italicus	43.93	11.13
italicus	43.93	11.13
italicus	43.93	11.17
italicus	43.93	11.13
strinatii	43.93	7.07
strinatii	43.93	7.39
strinatii	43.93	7.51
strinatii	43.93	7.53
strinatii	43.93	7.53
italicus	43.93	11.15
italicus	43.93	11.13
italicus	43.92	10.79
italicus	43.92	11.16
italicus	43.92	11.19
italicus	43.92	11.16
strinatii	43.92	7.39
strinatii	43.92	7.54
italicus	43.92	11.16
italicus	43.92	11.14
italicus	43.91	10.43
italicus	43.91	11.19
italicus	43.91	11.17
italicus	43.91	11.15
strinatii	43.91	6.84
italicus	43.91	11.17
italicus	43.91	11.17
strinatii	43.9	7.58
italicus	43.9	11.27
italicus	43.9	11.22
italicus	43.9	11.33
italicus	43.9	11.18
strinatii	43.9	7.44
strinatii	43.89	7.58
italicus	43.89	10.45
strinatii	43.89	7.13
strinatii	43.89	7.22
strinatii	43.89	7.44
italicus	43.89	11.24
italicus	43.88	10.8
strinatii	43.88	6.9
strinatii	43.88	6.98
strinatii	43.88	7.47
italicus	43.87	10.39
italicus	43.87	11.35
italicus	43.87	10.39
strinatii	43.86	7.7
strinatii	43.86	7.7
strinatii	43.86	7.02
strinatii	43.86	7.44
strinatii	43.86	7.39
strinatii	43.86	7.49
italicus	43.86	10.41
italicus	43.85	10.38
strinatii	43.85	7.46
strinatii	43.85	7.48
strinatii	43.84	7.44
italicus	43.83	11.85
strinatii	43.83	7.11
strinatii	43.83	7.1
strinatii	43.83	7.17
strinatii	43.83	7.12
strinatii	43.82	7.12
strinatii	43.81	7.51
strinatii	43.81	7.47
strinatii	43.81	7.5
italicus	43.81	10.95
italicus	43.79	11.79
strinatii	43.79	7.19
strinatii	43.79	7.48
strinatii	43.79	7.4
italicus	43.77	12.11
strinatii	43.77	7.42
strinatii	43.77	7.36
strinatii	43.77	7.41
italicus	43.76	11.51
italicus	43.76	11.84
strinatii	43.76	7.41
italicus	43.75	11.7
strinatii	43.75	7.33
strinatii	43.74	7.39
strinatii	43.73	7.4
italicus	43.73	11.57
italicus	43.67	12.15
italicus	43.58	12.51
italicus	43.53	12.55
italicus	43.42	12.93
italicus	43.36	12.33
italicus	43.36	12.58
italicus	43.23	12.91
italicus	42.84	12.79
italicus	42.82	12.93
italicus	42.81	12.94
italicus	42.81	12.96
italicus	42.77	13.6
italicus	42.6	13.62
italicus	42.54	13.68
italicus	42.51	13.49
italicus	42.44	13.8
italicus	42.41	13.79
italicus	42.26	13.88
flavus	40.59	9.64
flavus	40.59	9.67
flavus	40.58	9.64
flavus	40.58	9.68
flavus	40.58	9.67
flavus	40.58	9.69
flavus	40.58	9.69
flavus	40.58	9.63
flavus	40.58	9.66
flavus	40.57	9.7
flavus	40.57	9.7
flavus	40.56	9.65
flavus	40.55	9.62
flavus	40.55	9.63
flavus	40.54	9.63
flavus	40.54	9.65
flavus	40.54	9.67
flavus	40.52	9.56
flavus	40.52	9.58
flavus	40.52	9.61
flavus	40.52	9.67
flavus	40.52	9.6
flavus	40.51	9.61
flavus	40.5	9.58
flavus	40.5	9.53
flavus	40.5	9.62
flavus	40.5	9.62
flavus	40.49	9.59
flavus	40.49	9.51
flavus	40.49	9.59
flavus	40.48	9.57
flavus	40.48	9.52
flavus	40.48	9.59
flavus	40.48	9.59
flavus	40.48	9.5
flavus	40.48	9.5
flavus	40.47	9.51
flavus	40.47	9.51
flavus	40.46	9.57
supramontis	40.37	9.65
supramontis	40.34	9.59
Supramontis	40.33	9.61
Supramontis	40.32	9.61
Supramontis	40.3	9.64
Supramontis	40.3	9.5
supramontis	40.3	9.55
supramontis	40.3	9.63
Supramontis	40.29	9.51
supramontis	40.29	9.56
supramontis	40.28	9.57
supramontis	40.28	9.52
supramontis	40.27	9.41
supramontis	40.27	9.48
Supramontis	40.26	9.46
supramontis	40.25	9.45
supramontis	40.25	9.38
supramontis	40.24	9.51
Supramontis	40.24	9.49
Supramontis	40.23	9.63
supramontis	40.23	9.5
Supramontis	40.2	9.35
Supramontis	40.19	9.52
imperialis	40.17	8.92
supramontis	40.16	9.47
imperialis	40.15	8.97
supramontis	40.15	9.54
supramontis	40.13	9.58
supramontis	40.13	9.59
supramontis	40.12	9.48
supramontis	40.12	9.58
Supramontis	40.11	9.43
supramontis	40.11	9.49
imperialis	40.09	8.89
imperialis	40.08	8.91
supramontis	40.08	9.67
Supramontis	40.07	9.68
Supramontis	40.07	9.63
imperialis	40.07	8.86
supramontis	40.06	9.66
supramontis	40.06	9.62
imperialis	40.05	8.87
supramontis	40.02	9.69
imperialis	39.98	9.18
imperialis	39.97	9.18
imperialis	39.95	9.21
imperialis	39.92	9.37
imperialis	39.91	9.38
imperialis	39.91	8.91
imperialis	39.91	8.94
imperialis	39.9	8.95
imperialis	39.89	8.95
imperialis	39.88	8.97
imperialis	39.87	8.99
imperialis	39.87	9.36
imperialis	39.87	9.45
imperialis	39.87	9.45
imperialis	39.87	8.99
imperialis	39.86	9.46
imperialis	39.86	9.45
imperialis	39.86	9.46
imperialis	39.85	9.46
imperialis	39.85	9.47
imperialis	39.84	9.47
imperialis	39.84	9.47
imperialis	39.84	9.47
imperialis	39.83	9.29
imperialis	39.83	9.48
imperialis	39.82	9.47
imperialis	39.81	9.48
imperialis	39.81	9.49
imperialis	39.79	9.29
imperialis	39.75	8.95
imperialis	39.73	9.24
imperialis	39.73	9.56
imperialis	39.71	9.4
imperialis	39.71	9.58
imperialis	39.71	9.39
imperialis	39.7	9.41
imperialis	39.7	9.41
imperialis	39.7	9.41
imperialis	39.68	9.42
imperialis	39.68	9.43
imperialis	39.68	9.43
imperialis	39.67	9.48
imperialis	39.66	9.49
imperialis	39.65	9.5
imperialis	39.65	9.5
imperialis	39.57	9.51
imperialis	39.57	9.51
imperialis	39.56	9.52
imperialis	39.56	9.52
imperialis	39.53	9.6
imperialis	39.53	9.6
imperialis	39.52	9.61
imperialis	39.51	9.4
imperialis	39.48	9.34
genei	39.44	8.49
genei	39.44	8.49
genei	39.41	8.49
genei	39.39	8.51
genei	39.38	8.58
genei	39.38	8.47
genei	39.37	8.6
genei	39.37	8.59
genei	39.37	8.59
genei	39.37	8.59
genei	39.36	8.61
genei	39.36	8.6
genei	39.36	8.45
genei	39.36	8.5
genei	39.36	8.44
genei	39.35	8.43
genei	39.35	8.63
genei	39.34	8.55
genei	39.33	8.56
genei	39.33	8.56
genei	39.33	8.64
genei	39.32	8.65
genei	39.32	8.53
genei	39.31	8.58
genei	39.31	8.58
sarrabusensis	39.31	9.44
sarrabusensis	39.31	9.44
genei	39.31	8.54
sarrabusensis	39.31	9.44
sarrabusensis	39.31	9.44
sarrabusensis	39.3	9.45
sarrabusensis	39.29	9.46
sarrabusensis	39.28	9.47
genei	39.27	8.49
genei	39.25	8.53
sarrabusensis	39.25	9.36
genei	39.25	8.53
genei	39.24	8.67
genei	39.23	8.54
sarrabusensis	39.23	9.4
genei	39.23	8.55
genei	39.22	8.5
genei	39.22	8.69
genei	39.22	8.55
sarrabusensis	39.22	9.48
genei	39.2	8.92
genei	39.2	8.52
genei	39.2	8.51
genei	39.19	8.53
genei	39.19	8.52
genei	39.18	8.96
genei	39.18	8.54
genei	39.14	8.73
genei	39.14	8.66
genei	39.14	8.73
genei	39.13	8.74
genei	39.13	8.74
genei	39.13	8.69
genei	39.12	8.75
genei	39.11	8.76
genei	39.03	8.82
genei	39.03	8.82
genei	39.01	9.01
genei	39	8.86
